# Supplementary material for: Evolution of copper resistance in Xanthomonas euvesicatoria pv. perforans population
Source: mSystems. 2024 Nov 25;9(12):e01427-24. doi: 10.1128/msystems.01427-24 (PMC11651105; doi:10.1128/msystems.01427-24)
Supplement: Supplemental Tables — Tables S1 to S6. [file msystems.01427-24-s0002.xlsx]

## Sheet: Table S1
Supplementary table 1: Metadata of X. euvesicatoria pv. perforans strains
Strain Name	Accession No.	Geographical Location	Distribution of cop genes on Plasmid (~230 kb or ~87 kb) or chromosome
JK1-1	JADEKQ000000000	Florida	Plasmid (~230 kb)
JK1-2	JADEKR000000000	Florida	Chromosomal
JK1-3	JADEKS000000000	Florida	Plasmid (~87 kb)
JK1-4	JADEKT000000000	Florida	Plasmid (~87 kb)
JK1-5	JADEKU000000000	Florida	Chromosomal
JK1-6	JADEKV000000000	Florida	Chromosomal
JK1-7	JADEKW000000000	Florida	Plasmid (~230 kb)
JK1-8	JADEKX000000000	Florida	Chromosomal
JK1-9	JADEKY000000000	Florida	Chromosomal
JK2-1	JADEKZ000000000	Florida	Chromosomal
JK2-2	JADELA000000000	Florida	Plasmid (~87 kb)
JK2-3	JADINI000000000	Florida	Plasmid (~87 kb)
JK2-4	JADELB000000000	Florida	Chromosomal
JK2-5	JADINJ000000000	Florida	Plasmid (~230 kb)
JK2-6	JADELC000000000	Florida	Chromosomal
JK2-7	JADELD000000000	Florida	Plasmid (~87 kb)
JK2-8	JADELE000000000	Florida	Chromosomal
JK2-9	JADELF000000000	Florida	Plasmid (~87 kb)
JK3-1	JADELG000000000	Florida	Chromosomal
JK3-2	JADINK000000000	Florida	Chromosomal
JK3-3	JADELH000000000	Florida	Chromosomal
JK3-4	JADELI000000000	Florida	Chromosomal
JK3-5	JADELJ000000000	Florida	Chromosomal
JK3-6	JADELK000000000	Florida	Plasmid (~87 kb)
JK3-7	JADELL000000000	Florida	Plasmid (~87 kb)
JK3-8	JADELM000000000	Florida	Chromosomal
JK3-9	JADELN000000000	Florida	Chromosomal
JK3-10	JADELO000000000	Florida	Chromosomal
JK3-11	JADELP000000000	Florida	Plasmid (~87 kb)
JK3-12	JADELQ000000000	Florida	Chromosomal
JK4-1	JADELR000000000	Florida	Plasmid (~230 kb)
JK4-2	JADELS000000000	Florida	Chromosomal
JK4-3	JADELT000000000	Florida	Plasmid (~230 kb)
JK4-4	JADELU000000000	Florida	Chromosomal
JK4-5	JADELV000000000	Florida	Chromosomal
JK4-6	JADELW000000000	Florida	Chromosomal
JK4-7	JADELX000000000	Florida	Plasmid (~87 kb)
JK4-8	JADELY000000000	Florida	Chromosomal
JK4-9	JADINL000000000	Florida	Plasmid (~230 kb)
JK4-10	JADELZ000000000	Florida	Plasmid (~87 kb)
JK5-1	JADEMA000000000	Florida	Plasmid (~87 kb)
JK5-2	JADINM000000000	Florida	Plasmid (~87 kb)
JK5-3	JADINN000000000	Florida	Plasmid (~87 kb)
JK5-4	JADEMB000000000	Florida	Plasmid (~87 kb)
JK5-5	JADINO000000000	Florida	Plasmid (~87 kb)
JK5-6	JADEMC000000000	Florida	Plasmid (~87 kb)
JK5-7	JADEMD000000000	Florida	Chromosomal
JK5-8	JADEME000000000	Florida	Plasmid (~230 kb)
JK5-9	JADINP000000000	Florida	Plasmid (~87 kb)
JK6-1	JADEMF000000000	Florida	Plasmid (~230 kb)
JK6-2	JADEMG000000000	Florida	Chromosomal
JK6-3	JADEMH000000000	Florida	Plasmid (~87 kb)
JK6-4	JADEMI000000000	Florida	Chromosomal
JK6-5	JADEMJ000000000	Florida	Chromosomal
JK6-6	JADEMK000000000	Florida	Plasmid (~87 kb)
JK6-7	JADEML000000000	Florida	Plasmid (~230 kb)
JK6-8	JADEMM000000000	Florida	Chromosomal
JK7-1	JADEMN000000000	Florida	Chromosomal
JK7-2	JADEMO000000000	Florida	Plasmid (~230 kb)
JK7-3	JADEMP000000000	Florida	Chromosomal
JK7-4	JADINQ000000000	Florida	Chromosomal
JK7-5	JADEMQ000000000	Florida	Plasmid (~230 kb)
JK7-6	JADEMR000000000	Florida	Chromosomal
JK7-7	JADEMS000000000	Florida	Chromosomal
JK7-8	JADEMT000000000	Florida	Plasmid (~87 kb)
JK7-9	JADEMU000000000	Florida	Chromosomal
JK7-10	JADEMV000000000	Florida	Chromosomal
JK8-1	JADEMW000000000	Florida	Chromosomal
JK8-2	JADEMX000000000	Florida	Plasmid (~230 kb)
JK8-3	JADEMY000000000	Florida	Chromosomal
JK8-4	JADEMZ000000000	Florida	Chromosomal
JK8-5	JADENA000000000	Florida	Chromosomal
JK9-1	JADENB000000000	Florida	Chromosomal
JK9-2	JADENC000000000	Florida	Chromosomal
JK9-3	JADEND000000000	Florida	Plasmid (~230 kb)
JK9-4	JADENE000000000	Florida	Chromosomal
JK10-1	JADENF000000000	Florida	Plasmid (~230 kb)
JK10-2	JADENG000000000	Florida	Plasmid (~230 kb)
JK10-3	JADENH000000000	Florida	Chromosomal
JK10-4	JADENI000000000	Florida	Chromosomal
JK11-1	JADENJ000000000	Florida	Chromosomal
JK11-2	JADINR000000000	Florida	Chromosomal
JK11-3	JADENK000000000	Florida	Plasmid (~230 kb)
JK11-4	JADKNG000000000	Florida	Plasmid (~230 kb)
JK11-5	JADENL000000000	Florida	Chromosomal
JK11-6	JADENM000000000	Florida	Chromosomal
JK11-7	JADENN000000000	Florida	Plasmid (~87 kb)
JK11-8	JADENO000000000	Florida	Chromosomal
JK11-9	JADENP000000000	Florida	Chromosomal
JK11-10	JADENQ000000000	Florida	Chromosomal
JK12-1	JADENR000000000	Florida	Plasmid (~230 kb)
JK12-2	JADENS000000000	Florida	Chromosomal
JK12-3	JADENT000000000	Florida	Chromosomal
JK12-4	JADENU000000000	Florida	Plasmid (~230 kb)
JK12-5	JADINS000000000	Florida	Plasmid (~230 kb)
JK12-6	JADENV000000000	Florida	Plasmid (~230 kb)
JK14-1	JADENW000000000	Florida	Plasmid (~230 kb)
JK14-2	JADENX000000000	Florida	Plasmid (~230 kb)
JK14-3	JADENY000000000	Florida	Plasmid (~230 kb)
JK14-4	JADENZ000000000	Florida	Plasmid (~230 kb)
JK14-5	JADEOA000000000	Florida	Plasmid (~230 kb)
JK14-6	JADEOB000000000	Florida	Plasmid (~230 kb)
JK22-1	JADINT000000000	Florida	Chromosomal
JK22-2	JADEOC000000000	Florida	Plasmid (~230 kb)
JK22-3	JADEOD000000000	Florida	Plasmid (~230 kb)
JK22-4	JADEOE000000000	Florida	Plasmid (~230 kb)
JK22-5	JADEOF000000000	Florida	Chromosomal
JK22-6	JADEOG000000000	Florida	Plasmid (~230 kb)
JK22-7	JADEOH000000000	Florida	Plasmid (~230 kb)
JK22-8	JADEOI000000000	Florida	Plasmid (~230 kb)
JK22-9	JADEOJ000000000	Florida	Plasmid (~230 kb)
JK22-10	JADINU000000000	Florida	Plasmid (~230 kb)
JK23-1	JADEOK000000000	Florida	Plasmid (~230 kb)
JK23-2	JADEOL000000000	Florida	Plasmid (~230 kb)
JK23-3	JADEOM000000000	Florida	Chromosomal
JK23-4	JADEON000000000	Florida	Chromosomal
JK23-5	JADEOO000000000	Florida	Plasmid (~230 kb)
JK23-6	JADEOP000000000	Florida	Plasmid (~230 kb)
JK23-7	JADINV000000000	Florida	Chromosomal
JK23-8	JADEOQ000000000	Florida	Chromosomal
JK26-1	JADEOR000000000	Florida	Plasmid (~230 kb)
JK26-2	JADEOS000000000	Florida	Plasmid (~230 kb)
JK26-3	JADEOT000000000	Florida	Chromosomal
JK26-4	JADEOU000000000	Florida	Plasmid (~230 kb)
JK26-5	JADEOV000000000	Florida	Chromosomal
JK26-6	JADINW000000000	Florida	Chromosomal
JK26-7	JADEOW000000000	Florida	Plasmid (~230 kb)
JK26-8	JADEOX000000000	Florida	Chromosomal
JK26-9	JADEOY000000000	Florida	Chromosomal
JK32-1	JADEOZ000000000	Florida	Chromosomal
JK32-2	JADEPA000000000	Florida	Plasmid (~230 kb)
JK32-3	JADEPB000000000	Florida	Chromosomal
JK32-4	JADEPC000000000	Florida	Chromosomal
JK32-5	JADEPD000000000	Florida	Plasmid (~230 kb)
JK32-6	JADEPE000000000	Florida	Chromosomal
JK36-1	JADEPF000000000	Florida	Chromosomal
JK36-2	JADEPG000000000	Florida	Chromosomal
JK36-3	JADEPH000000000	Florida	Chromosomal
JK36-4	JADEPI000000000	Florida	Chromosomal
JK36-5	JADEPJ000000000	Florida	Chromosomal
JK36-6	JADEPK000000000	Florida	Chromosomal
JK36-7	JADEPL000000000	Florida	Chromosomal
JK36-8	JADINX000000000	Florida	Chromosomal
JK37-1	JADEPM000000000	Florida	Plasmid (~230 kb)
JK37-2	JADEPN000000000	Florida	Chromosomal
JK37-3	JADEPO000000000	Florida	Chromosomal
JK37-4	JADEPP000000000	Florida	Chromosomal
JK37-5	JADEPQ000000000	Florida	Chromosomal
JK37-6	JADEPR000000000	Florida	Chromosomal
JK37-7	JADEPS000000000	Florida	Chromosomal
JK37-8	JADEPT000000000	Florida	Chromosomal
JK38-1	JADINY000000000	Florida	Chromosomal
JK38-2	JADEPU000000000	Florida	Chromosomal
JK38-3	JADEPV000000000	Florida	Chromosomal
JK38-4	JADEPW000000000	Florida	Chromosomal
JK38-5	JADEPX000000000	Florida	Chromosomal
JK38-6	JADEPY000000000	Florida	Chromosomal
JK38-7	JADEPZ000000000	Florida	Chromosomal
JK39-1	JADEQA000000000	Florida	Chromosomal
JK39-2	JADEQB000000000	Florida	Chromosomal
JK39-3	JADEQC000000000	Florida	Plasmid (~230 kb)
JK39-4	JADEQD000000000	Florida	Plasmid (~230 kb)
JK39-5	JADEQE000000000	Florida	Chromosomal
JK39-6	JADEQF000000000	Florida	Chromosomal
JK39-7	JADEQG000000000	Florida	Plasmid (~230 kb)
JK39-8	JADEQH000000000	Florida	Plasmid (~230 kb)
JK39-9	JADEQI000000000	Florida	Chromosomal
JK40-1	JADEQJ000000000	Florida	Chromosomal
JK40-2	JADEQK000000000	Florida	Plasmid (~230 kb)
JK40-3	JADEQL000000000	Florida	Chromosomal
JK40-4	JADEQM000000000	Florida	Chromosomal
JK40-5	JADEQN000000000	Florida	Plasmid (~230 kb)
JK40-6	JADEQO000000000	Florida	Chromosomal
JK40-7	JADEQP000000000	Florida	Plasmid (~230 kb)
JK40-8	JADEQQ000000000	Florida	Plasmid (~230 kb)
JK40-9	JADEQR000000000	Florida	Plasmid (~230 kb)
JK40-10	JADEQS000000000	Florida	Chromosomal
JK41-1	JADEQT000000000	Florida	Chromosomal
JK41-2	JADEQU000000000	Florida	Chromosomal
JK41-3	JADEQV000000000	Florida	Chromosomal
JK41-4	JADEQW000000000	Florida	Chromosomal
JK41-5	JADEQX000000000	Florida	Chromosomal
JK41-6	JADINZ000000000	Florida	Chromosomal
JK41-7	JADEQY000000000	Florida	Chromosomal
JK41-8	JADEQZ000000000	Florida	Plasmid (~230 kb)
JK41-9	JADERA000000000	Florida	Chromosomal
JK42-1	JADERB000000000	Florida	Plasmid (~87 kb)
JK42-2	JADERC000000000	Florida	Plasmid (~87 kb)
JK42-3	JADERD000000000	Florida	Plasmid (~87 kb)
JK42-4	JADERE000000000	Florida	Plasmid (~87 kb)
JK42-5	JADERF000000000	Florida	Chromosomal
JK42-6	JADERG000000000	Florida	Chromosomal
JK42-7	JADERH000000000	Florida	Plasmid (~87 kb)
JK43-1	JADERI000000000	Florida	Plasmid (~87 kb)
JK43-2	JADERJ000000000	Florida	Plasmid (~87 kb)
JK43-3	JADERK000000000	Florida	Plasmid (~87 kb)
JK43-4	JADERL000000000	Florida	Chromosomal
JK43-5	JADERM000000000	Florida	Chromosomal
JK43-6	JADERN000000000	Florida	Chromosomal
JK44-1	JADERO000000000	Florida	Plasmid (~87 kb)
JK44-2	JADERP000000000	Florida	Plasmid (~87 kb)
JK44-3	JADERQ000000000	Florida	Plasmid (~87 kb)
JK44-4	JADERR000000000	Florida	Plasmid (~87 kb)
JK44-5	JADERS000000000	Florida	Plasmid (~87 kb)
JK44-6	JADERT000000000	Florida	Chromosomal
JK45-1	JADERU000000000	Florida	Plasmid (~230 kb)
JK45-2	JADERV000000000	Florida	Plasmid (~230 kb)
JK45-3	JADERW000000000	Florida	Chromosomal
JK45-4	JADERX000000000	Florida	Chromosomal
JK45-5	JADERY000000000	Florida	Chromosomal
JK45-6	JADERZ000000000	Florida	Plasmid (~87 kb)
JK46-1	JADESA000000000	Florida	Chromosomal
JK46-2	JADESB000000000	Florida	Plasmid (~87 kb)
JK46-3	JADESC000000000	Florida	Plasmid (~230 kb)
JK52-1	JADESD000000000	Florida	Chromosomal
JK52-2	JADESE000000000	Florida	Chromosomal
JK52-3	JADESF000000000	Florida	Chromosomal
JK52-4	JADESG000000000	Florida	Chromosomal
JK52-5	JADESH000000000	Florida	Chromosomal
JK52-6	JADESI000000000	Florida	Chromosomal
JK52-7	JADESJ000000000	Florida	Chromosomal
JK52-8	JADESK000000000	Florida	Chromosomal
JK52-9	JADESL000000000	Florida	Chromosomal
JK52-10	JADESM000000000	Florida	Chromosomal
JK54-1	JADESN000000000	Florida	Chromosomal
JK54-2	JADESO000000000	Florida	Chromosomal
JK54-3	JADESP000000000	Florida	Chromosomal
JK54-4	JADESQ000000000	Florida	Chromosomal
JK54-5	JADESR000000000	Florida	Chromosomal
JK54-6	JADESS000000000	Florida	Chromosomal
JK54-7	JADIOA000000000	Florida	Chromosomal
JK56-1	JADIOB000000000	Florida	Chromosomal
JK56-2	JADEST000000000	Florida	Chromosomal
JK56-3	JADIOC000000000	Florida	Chromosomal
JK56-4	JADESU000000000	Florida	Chromosomal
JK56-5	JADESV000000000	Florida	Plasmid (~230 kb)
JK56-6	JADESW000000000	Florida	Plasmid (~230 kb)
JK56-7	JADIOD000000000	Florida	Chromosomal
JK56-8	JADESX000000000	Florida	Chromosomal
JK56-9	JADESY000000000	Florida	Chromosomal
JK56-10	JADESZ000000000	Florida	Chromosomal
JK62-1	JADETA000000000	Florida	Chromosomal
JK62-2	JADIOE000000000	Florida	Chromosomal
JK62-3	JADETB000000000	Florida	Chromosomal
JK62-4	JADETC000000000	Florida	Chromosomal
JK62-5	JADETD000000000	Florida	Chromosomal
JK62-6	JADIOF000000000	Florida	Plasmid (~230 kb)
JK62-7	JADETE000000000	Florida	Chromosomal
JK62-8	JADETF000000000	Florida	Chromosomal
JK62-9	JADIOG000000000	Florida	Chromosomal
JK62-10	JADETG000000000	Florida	Chromosomal
JK63-1	JADETH000000000	Florida	Chromosomal
JK63-2	JADETI000000000	Florida	Chromosomal
JK63-3	JADETJ000000000	Florida	Chromosomal
JK63-4	JADETK000000000	Florida	Chromosomal
JK63-5	JADETL000000000	Florida	Chromosomal
JK63-6	JADIOH000000000	Florida	Chromosomal
JK63-7	JADIOI000000000	Florida	Chromosomal
JK63-8	JADETM000000000	Florida	Chromosomal
JK63-9	JADETN000000000	Florida	Chromosomal
JK63-10	JADIOJ000000000	Florida	Chromosomal
JK65-1	JADETO000000000	Florida	Chromosomal
JK65-2	JADIOK000000000	Florida	Chromosomal
JK65-3	JADETP000000000	Florida	Chromosomal
JK65-4	JADETQ000000000	Florida	Chromosomal
JK65-5	JADETR000000000	Florida	Chromosomal
JK65-6	JADETS000000000	Florida	Chromosomal
JK65-7	JADETT000000000	Florida	Chromosomal
JK65-8	JADETU000000000	Florida	Plasmid (~230 kb)
JK65-9	JADIOL000000000	Florida	Chromosomal
JK65-10	JADETV000000000	Florida	Chromosomal
JK68-1	JADETW000000000	Florida	Plasmid (~230 kb)
JK68-2	JADIOM000000000	Florida	Chromosomal
JK68-3	JADETX000000000	Florida	Plasmid (~230 kb)
JK68-4	JADETY000000000	Florida	Plasmid (~230 kb)
JK68-5	JADETZ000000000	Florida	Plasmid (~230 kb)
JK68-6	JADEUA000000000	Florida	Plasmid (~230 kb)
JK68-7	JADEUB000000000	Florida	Chromosomal
JK68-8	JADEUC000000000	Florida	Plasmid (~230 kb)
JK68-9	JADEUD000000000	Florida	Plasmid (~230 kb)
JK68-10	JADEUE000000000	Florida	Plasmid (~230 kb)
GEV839	JZVK00000000	Florida	Plasmid (~87 kb)
GEV904	JZVN00000000	Florida	Chromosomal
GEV1001	CP173422, CP173423	Florida	Both
GEV1026	JZVW00000000	Florida	Chromosomal
GEV1044	JZVX00000000	Florida	Plasmid (~87 kb)
GEV1054	JZVY00000000	Florida	Chromosomal
GEV1911	PUVX00000000	Florida	Chromosomal
GEV1912	PUVW00000000	Florida	Chromosomal
GEV1913	PUVV00000000	Florida	Chromosomal
GEV1914	PUVU00000000	Florida	Chromosomal
GEV1915	PUVT00000000	Florida	Chromosomal
GEV1916	PUVS00000000	Florida	Chromosomal
GEV1917	PUVR00000000	Florida	Chromosomal
GEV1918	PUVQ00000000	Florida	Chromosomal
GEV1919	PYLM00000000	Florida	Chromosomal
GEV1920	PUVP00000000	Florida	Chromosomal
GEV1989	PUWR00000000	Florida	Plasmid (~87 kb)
GEV1991	PUWQ00000000	Florida	Plasmid (~87 kb)
GEV1992	PUWP00000000	Florida	Plasmid (~87 kb)
GEV1993	PUWO00000000	Florida	Plasmid (~87 kb)
GEV2004	PUWN00000000	Florida	Plasmid (~87 kb)
GEV2009	PUWM00000000	Florida	Chromosomal
GEV2010	PUWL00000000	Florida	Plasmid (~230 kb)
GEV2011	PUWK00000000	Florida	Chromosomal
GEV2013	PUWJ00000000	Florida	Chromosomal
GEV2015	PUWI00000000	Florida	Plasmid (~87 kb)
GEV2047	PUWH00000000	Florida	Plasmid (~87 kb)
GEV2048	CP162103, CP162104	Florida	Both
GEV2049	PUWF00000000	Florida	Plasmid (~87 kb)
GEV2050	PUWE00000000	Florida	Plasmid (~87 kb)
GEV2052	PUWD00000000	Florida	Plasmid (~87 kb)
GEV2055	PUWC00000000	Florida	Plasmid (~87 kb)
GEV2058	PUWB00000000	Florida	Plasmid (~87 kb)
GEV2059	PUWA00000000	Florida	Plasmid (~87 kb)
GEV2060	PUVZ00000000	Florida	Plasmid (~87 kb)
GEV2063	PUVY00000000	Florida	Plasmid (~87 kb)
GEV2065	PUVN00000000	Florida	Plasmid (~230 kb)
GEV2067	PUVM00000000	Florida	Chromosomal
GEV2072	PUVL00000000	Florida	Chromosomal
GEV2087	PUVK00000000	Florida	Plasmid (~87 kb)
GEV2088	PUVJ00000000	Florida	Plasmid (~87 kb)
GEV2089	PUVI00000000	Florida	Chromosomal
GEV2097	PUVH00000000	Florida	Plasmid (~230 kb)
GEV2098	PUVG00000000	Florida	Plasmid (~87 kb)
GEV2099	PUVF00000000	Florida	Plasmid (~230 kb)
GEV2110	PYLL00000000	Florida	Chromosomal
GEV2111	PUVC00000000	Florida	Chromosomal
GEV2112	PUVB00000000	Florida	Chromosomal
GEV2113	PUVA00000000	Florida	Chromosomal
GEV2114	PYLK00000000	Florida	Chromosomal
GEV2115	PUUZ00000000	Florida	Chromosomal
GEV2116	PUUY00000000	Florida	Chromosomal
GEV2117	PUUX00000000	Florida	Chromosomal
GEV2118	PUUW00000000	Florida	Chromosomal
GEV2119	PUUV00000000	Florida	Chromosomal
GEV2120	PYLJ00000000	Florida	Chromosomal
GEV2121	PUUU00000000	Florida	Plasmid (~230 kb)
GEV2122	PUUT00000000	Florida	Plasmid (~230 kb)
GEV2123	PYLI00000000	Florida	Chromosomal
GEV2124	PUUS00000000	Florida	Plasmid (~230 kb)
GEV2125	PUUR00000000	Florida	Plasmid (~230 kb)
GEV2126	PUUQ00000000	Florida	Chromosomal
GEV2127	PUUP00000000	Florida	Plasmid (~230 kb)
GEV2128	PUUO00000000	Florida	Plasmid (~230 kb)
GEV2129	PUUN00000000	Florida	Chromosomal
GEV2130	PUUM00000000	Florida	Plasmid (~230 kb)
GEV2132	PUUL00000000	Florida	Chromosomal
GEV2133	PUUK00000000	Florida	Chromosomal
GEV2134	PUUJ00000000	Florida	Plasmid (~230 kb)
GEV2135	PUUI00000000	Florida	Chromosomal
GEV2384	RQXO00000000	Florida	Chromosomal
GEV2388	RQXJ00000000	Florida	Chromosomal
GEV2389	RQXI00000000	Florida	Chromosomal
GEV2390	RQXH00000000	Florida	Plasmid (~230 kb)
GEV2391	RQXN00000000	Florida	Chromosomal
GEV2392	RQXG00000000	Florida	Plasmid (~230 kb)
GEV2393	RQXF00000000	Florida	Chromosomal
GEV2396	RQXM00000000	Florida	Plasmid (~230 kb)
GEV2397	RQXE00000000	Florida	Plasmid (~230 kb)
GEV2398	RQXL00000000	Florida	Plasmid (~230 kb)
GEV2399	RQXD00000000	Florida	Chromosomal
GEV2400	RQXC00000000	Florida	Chromosomal
GEV2403	RQXB00000000	Florida	Chromosomal
GEV2407	RQXA00000000	Florida	Chromosomal
GEV2408	RQWZ00000000	Florida	Chromosomal
GEV2410	RQXK00000000	Florida	Chromosomal
GEV2420	RQWY00000000	Florida	Chromosomal
GEV2109	PUVE00000000	Florida	Chromosomal
GEV2108	PUVD00000000	Florida	Plasmid (~230 kb)
GEV872	JZVL00000000	Florida	Chromosomal
GEV893	JZVM00000000	Florida	Chromosomal
GEV909	JZVO00000000	Florida	Chromosomal
GEV915	JZVP00000000	Florida	Chromosomal
GEV917	JZVQ00000000	Florida	Chromosomal
GEV936	JZVR00000000	Florida	Chromosomal
GEV940	JZVS00000000	Florida	Chromosomal
GEV968	JZVT00000000	Florida	Chromosomal
GEV1063	JZVZ00000000	Florida	Chromosomal
GEV993	JZVU00000000	Florida	Chromosomal
AL1	SMVJ00000000	Alabama	Absent
AL33	SMVE00000000	Alabama	Plasmid (~230 kb)
AL37	SMVD00000000	Alabama	Plasmid (~230 kb)
AL57	SMVC00000000	Alabama	Absent
AL65	SMVI00000000	Alabama	Absent
AL66	SMVH00000000	Alabama	Absent
ALS7B	SMVG00000000	Alabama	Absent
ALS7E	SMVF00000000	Alabama	chromosomal
Xp_Tom_DeKal_18a	JAAGZE000000000	Alabama	Absent
Xp_Tom_Etowah_18a	JAAGZD000000000	Alabama	Absent
Xp_Tom_Lee_18a	JAAGYY000000000	Alabama	Absent
Xp_Tom_Macon_17a	JAAGYZ000000000	Alabama	Absent
Xp_Tom_Macon_18a	JAAGZA000000000	Alabama	Absent
Xp_Tom_Macon_18b	JAAGZB000000000	Alabama	Absent
BRIP62383	QEZU00000000	Australia	Plasmid (~230 kb)
BRIP62384	QEZT00000000	Australia	Plasmid (~230 kb)
BRIP62386	QEZS00000000	Australia	Plasmid (~230 kb)
BRIP62389	QEZR00000000	Australia	Plasmid (~230 kb)
BRIP62397	QEZQ00000000	Australia	Absent
BRIP62398	QEZP00000000	Australia	Plasmid (~230 kb)
BRIP62404	QEZO00000000	Australia	Plasmid (~230 kb)
BRIP63262	QEZM00000000	Australia	Plasmid (~230 kb)
BRIP63565	QEZL00000000	Australia	Plasmid (~230 kb)
BRIP63666	QEZK00000000	Australia	Plasmid (~230 kb)
DC00T15A	JAJIUU000000000	Canada	Absent
DC00T16A	JAJIUT000000000	Canada	Absent
DC01T1A	JAJIWM010000000	Canada	Absent
DC01T3A	JAJIWJ000000000	Canada	Absent
DC01T37B	JAJIWK000000000	Canada	Absent
DC01T40A	JAJIWL000000000	Canada	Absent
DC05T6	JAJIWN000000000	Canada	Chromosomal
SM110-20	JAKHGO000000000	Ohio	Chromosomal
SM176-10	JAKHGX000000000	Ohio	Chromosomal
SM176-20	JAKHGN000000000	Ohio	Chromosomal
SM194-20	JAKHGT000000000	Ohio	Chromosomal
SM234-19	JAKHGP000000000	Ohio	Chromosomal
SM311-19	JAKHGW000000000	Ohio	Chromosomal
SM779-12	JAKHHA000000000	Ohio	Chromosomal
SM1806-17	JAKHFW000000000	Ohio	Chromosomal
SM1807-17	JAKHFV000000000	Ohio	Chromosomal
SM1808-17	JAKHGF000000000	Ohio	Chromosomal
SM1809-17	JAKHGD000000000	Ohio	Chromosomal
SM1810-17	JAKHGM000000000	Ohio	Chromosomal
SM1811-17	JAKHGL000000000	Ohio	Chromosomal
SM1812-17	JAKHGJ000000000	Ohio	Chromosomal
SM1813-17	JAKHGC000000000	Ohio	Chromosomal
SM1814-17	JAKHGE000000000	Ohio	Chromosomal
SM1815-17	JAKHGK000000000	Ohio	Chromosomal
SM1828-17	JAKHGG000000000	Ohio	Chromosomal
SM1829-17	JAKHGA000000000	Ohio	Chromosomal
SM1830-17	JAKHGB000000000	Ohio	Chromosomal
SM1831-17	JAKHFZ000000000	Ohio	Chromosomal
SM1843-17	JAKHHC000000000	Ohio	Chromosomal
SM1850-18	JAKHGR000000000	Ohio	Chromosomal
SM1851-18	JAKHGH000000000	Ohio	Chromosomal
SM1854-18	JAKHGY000000000	Ohio	Chromosomal
SM1855-18	JAKHGQ000000000	Ohio	Chromosomal
SM1856-18	JAKHGI000000000	Ohio	Chromosomal
SM1857-18	JAKHGS000000000	Ohio	Chromosomal
SM1858-18	JAKHGV000000000	Ohio	Chromosomal
xp18-15	JZVI00000000	Florida	Plasmid (~230 kb)
xp2010	JADEKO000000000	Florida	Chromosomal
Xp91-118	CP019725	Florida	Absent
DSM18975	JABFFS000000000	USA	Absent
Tu-01	JAQREE000000000	Turkey	Absent
Tu-02	JAQRED000000000	Turkey	Absent
Tu-03	JAQREC000000000	Turkey	Absent
Tu-04	JAQREB000000000	Turkey	Absent
Tu-07	JAQRDY000000000	Turkey	Absent
Tu-09	JAQRDW000000000	Turkey	Absent
4P1S2	JRWW00000000	Italy	Absent
LH3	CP018472	Mauritius	Plasmid (~230 kb)

## Sheet: Table S2
Supplementary table 2: Genes present on X. euvesicatoria pv. perforans strain Xp2010 genomic island
The varible region is highlighted in yellow, core region in blue and cop genes are highlighted in red.
Locus tag	Product
INP48_22170	Phage like-protein
INP48_22175	Hypothetical
INP48_22180	zonular occludens toxin
INP48_22185	DUF2523 domain-containing protein
INP48_22190	A coat protein
INP48_22195	hypothetical
INP48_22200	hypothetical
INP48_22205	DNA-binding protein
INP48_22210	inovirus-type Gp2 protein
INP48_22215	hypothetical
INP48_22220	hypothetical
INP48_22225	hypothetical
INP48_22230	hypothetical
INP48_22235	hypothetical
INP48_22240	SseB family protein
INP48_22245	hypothetical protein
INP48_22250	YkgJ family cysteine cluster protein
INP48_22255	4-oxalocrotonate tautomerase family protein
INP48_22260	NAD(P)-dependent alcohol dehydrogenase
INP48_22265	Cu(I)-responsive transcriptional regulator
INP48_22270	copper-translocating P-type ATPase
INP48_22275	heavy-metal-associated domain-containing protein
INP48_22280	TolC family protein
INP48_22285	efflux RND transporter periplasmic adaptor subunit
INP48_22290	efflux RND transporter permease subunit
INP48_22295	DUF4198 domain-containing protein
INP48_22300	TonB-dependent receptor
INP48_22305	FecR domain-containing protein
INP48_22310	sigma-70 family RNA polymerase sigma factor
INP48_22315	PepSY domain-containing protein
INP48_22320	PepSY domain-containing protein
INP48_22325	TonB-dependent receptor
INP48_22330	CopL family metal-binding regulatory protein
INP48_22335	histidine utilization repressor
INP48_22340	urocanate hydratase
INP48_22345	histidine ammonia-lyase
INP48_22350	formimidoylglutamase
INP48_22355	DUF305 domain-containing protein
INP48_22360	Hypothetical
INP48_22365	heavy metal translocating P-type ATPase (CopF)
INP48_22370	DUF411 domain-containing protein (CopG)
INP48_22375	cytochrome c (CopM)
INP48_22380	copper-binding protein CopB
INP48_22385	laccase-like oxidase CopA
INP48_22390	transcriptional regulator CopL
INP48_22395	helix-turn-helix transcriptional regulator
INP48_22400	Hypothetical
INP48_22405	DNA-binding protein
INP48_22410	AAA family ATPase
INP48_22415	AAA family ATPase
INP48_22420	Hypothetical
INP48_22425	CusA/CzcA family heavy metal efflux RND transporter
INP48_22430	efflux RND transporter periplasmic adaptor subunit
INP48_22435	TolC family protein
INP48_22440	cation transporter
INP48_22445	DUF3703 domain-containing protein
INP48_22450	sterol desaturase family protein
INP48_22455	helix-turn-helix domain-containing protein
INP48_22460	site-specific integrase
INP48_22465	Tn3 family transposase

## Sheet: Table S3
Supplementary table 3: BLASTN % identity values for all representative strains with genes present in X. euvesicatoria pv. perforans strain Xp2010 genomic island
gene	Xp2010	JK26-6	JK63-9	JK63-8	JK63-5	JK11-2	JK38-1	JK23-8	JK2-1	JK2-6	JK65-1	JK62-8	JK63-10	GEV2048	GEV2116	GEV1914	GEV2067	GEV2407	GEV2129	GEV1919	GEV1917	GEV2072	GEV1911	GEV1916	GEV2384	GEV2389	GEV2400	JK11-1	JK62-3	JK62-10	JK11-5	JK26-9	JK26-5	JK7-4	JK7-1	JK6-2	JK4-6	JK4-4	JK65-10	JK65-7	JK62-9	JK32-3	JK32-6	JK32-4	JK32-1	JK52-9	JK52-2	JK3-4	JK65-4
INP48_22170	100	100	100	100	100	100	100	100	100	100	100	100	100	100	100	100	100	100	100	100	100	100	100	100	100	100	100	100	100	100	100	100	100	100	100	100	100	100	100	100	100	100	100	100	100	100	100	100	100
INP48_22175	100	100	100	100	100	100	100	100	100	100	100	100	100	100	100	100	100	100	100	100	100	100	100	100	100	100	100	100	100	100	100	100	100	100	100	100	100	100	100	100	100	100	100	100	100	100	100	100	100
INP48_22180	100	100	100	100	100	100	100	100	100	100	100	100	100	100	100	100	100	100	100	100	100	100	100	100	100	100	100	100	100	100	100	100	100	100	100	100	100	100	100	100	100	100	100	100	100	100	100	100	100
INP48_22185	100	100	100	100	100	100	100	100	100	100	100	100	100	100	100	100	100	100	100	100	100	100	100	100	100	100	100	100	100	100	0	100	100	100	100	100	100	100	100	100	100	100	100	100	100	100	100	100	100
INP48_22190	100	99.934	99.934	99.934	99.934	99.934	99.934	99.934	99.934	99.934	99.934	99.934	99.934	99.934	99.934	99.934	99.934	99.934	99.934	99.934	99.934	99.934	99.934	99.934	99.934	99.934	99.934	99.934	99.934	99.934	0	100	100	0	0	0	0	0	0	0	0	0	0	0	0	0	0	0	0
INP48_22195	100	100	100	100	100	100	100	100	100	100	100	100	100	100	100	100	100	100	100	100	100	100	100	100	100	100	100	100	100	100	0	100	100	0	0	0	0	0	0	0	0	0	0	0	0	0	0	0	0
INP48_22200	100	100	100	100	100	100	100	100	100	100	100	100	100	100	100	100	100	100	100	100	100	100	100	100	100	100	100	100	100	100	0	100	100	0	0	0	0	0	0	0	0	0	0	0	0	0	0	0	0
INP48_22205	100	100	100	100	100	100	100	100	100	100	100	100	100	100	100	100	100	100	100	100	100	100	100	100	100	100	100	100	100	100	0	100	100	0	0	0	0	0	0	0	0	0	0	0	0	0	0	0	0
INP48_22210	100	100	100	100	100	100	100	100	100	100	100	100	100	100	100	100	100	100	100	100	100	100	100	100	100	100	100	100	100	100	0	100	100	0	0	0	0	0	0	0	0	0	0	0	0	0	0	0	0
INP48_22215	100	100	100	100	100	100	100	100	100	100	100	100	100	100	100	100	100	100	100	100	100	100	100	100	100	100	100	100	100	100	0	100	100	0	0	0	0	0	0	0	0	0	0	0	0	0	0	0	0
INP48_22220	100	100	100	100	100	100	100	100	100	100	100	100	100	100	100	100	100	100	100	100	100	100	100	100	100	100	100	100	100	100	0	0	0	0	0	0	0	0	0	0	0	0	0	0	0	0	0	0	0
INP48_22225	100	100	100	100	100	100	100	100	100	100	100	100	100	100	100	100	100	100	100	100	100	100	100	100	100	100	100	100	100	100	0	0	0	0	0	0	0	0	0	0	0	0	0	0	0	0	0	0	0
INP48_22230	100	100	100	100	100	100	100	100	100	100	100	100	100	100	100	100	100	100	100	100	100	100	100	100	100	100	100	100	100	100	0	0	0	0	0	0	0	0	0	0	0	0	0	0	0	0	0	0	0
INP48_22235	100	100	100	100	100	100	100	100	100	100	100	100	100	100	100	100	100	100	100	100	100	100	100	100	100	100	100	100	100	100	0	0	0	0	0	0	0	0	0	0	0	0	0	0	0	0	0	0	0
INP48_22240	100	100	100	100	100	100	100	100	100	100	100	100	100	100	100	100	100	100	100	100	100	100	100	100	100	100	100	100	100	100	100	100	100	100	100	100	100	100	100	100	100	100	100	100	100	100	100	100	100
INP48_22245	100	100	100	100	100	100	100	100	100	100	100	100	100	100	100	100	100	100	100	100	100	100	100	100	100	100	100	100	100	100	100	100	100	100	100	100	100	100	100	100	100	100	100	100	100	100	100	100	100
INP48_22250	100	100	100	100	100	100	100	100	100	100	100	100	100	100	100	100	100	100	100	100	100	100	100	100	100	100	100	100	100	100	100	100	100	100	100	100	100	100	100	100	100	100	100	100	100	100	100	100	100
INP48_22255	100	100	100	100	100	100	100	100	100	100	100	100	100	100	100	100	100	100	100	100	100	100	100	100	100	100	100	100	100	100	100	100	100	100	100	100	100	100	100	100	100	100	100	100	100	100	100	100	100
INP48_22260	100	100	100	100	100	100	100	100	100	100	100	100	100	100	100	100	100	100	100	100	100	100	100	100	100	100	100	100	100	100	100	100	100	100	100	100	100	100	100	100	100	100	100	100	100	100	100	100	100
INP48_22265	100	100	100	100	100	100	100	100	100	100	100	100	100	100	100	100	100	100	100	100	100	100	100	100	100	100	100	100	100	100	100	100	100	100	100	100	100	100	100	100	100	100	100	100	100	100	100	100	100
INP48_22270	100	99.877	99.877	99.877	99.877	99.877	99.877	99.877	99.877	99.877	99.877	99.877	99.877	99.877	99.877	99.877	99.877	100	100	100	100	100	100	100	100	100	100	100	100	100	99.877	99.877	99.877	99.877	99.877	99.877	99.877	99.877	99.877	99.877	99.877	99.877	99.877	99.877	99.877	99.877	99.877	99.877	99.877
INP48_22275	100	100	100	100	100	100	100	100	100	100	100	100	100	100	100	100	100	100	100	100	100	100	100	100	100	100	100	100	100	100	100	100	100	100	100	100	100	100	100	100	100	100	100	100	100	100	100	100	100
INP48_22280	100	99.923	99.923	99.923	99.923	99.923	99.923	99.923	99.923	99.923	99.923	99.923	99.923	99.923	99.923	99.923	99.923	99.847	99.847	99.847	99.847	99.847	99.847	99.847	99.847	99.847	99.847	99.847	99.847	99.847	99.923	99.923	99.923	99.923	99.923	99.923	99.923	99.923	99.923	99.923	99.923	99.923	99.923	99.923	99.923	99.923	99.923	99.923	99.923
INP48_22285	100	99.934	99.934	99.934	99.934	99.934	99.934	99.934	99.934	99.934	99.934	99.934	99.934	99.934	99.934	99.934	99.934	93.003	93.003	93.003	93.003	93.003	93.003	93.003	93.003	93.003	93.003	93.003	93.003	93.003	93.003	99.934	99.934	99.934	99.934	99.934	99.934	99.934	99.934	99.934	99.934	99.934	99.934	99.934	99.934	99.934	99.934	99.934	99.934
INP48_22290	100	99.968	99.968	99.968	99.968	99.968	99.968	99.968	99.968	99.968	99.968	99.968	99.968	99.968	99.968	99.968	99.968	95.226	95.226	95.226	95.226	95.226	95.226	95.226	95.226	95.226	95.226	95.226	95.226	95.226	95.226	99.968	99.968	99.968	99.968	99.968	99.968	99.968	99.968	99.968	99.968	99.968	99.968	99.968	99.968	99.968	99.968	99.968	99.968
INP48_22295	100	100	100	100	100	100	100	100	100	100	100	100	100	100	100	100	100	95.269	95.269	95.269	95.269	95.269	95.269	95.269	95.269	95.269	95.269	95.269	95.269	95.269	95.269	100	100	100	100	100	100	100	100	100	100	100	100	100	100	100	100	100	100
INP48_22300	100	100	100	100	100	100	100	100	100	100	100	100	100	100	100	100	100	96.245	96.245	96.245	96.245	96.245	96.245	96.245	96.245	96.245	96.245	96.245	96.245	96.245	96.245	100	100	100	100	100	100	100	100	100	100	100	100	100	100	100	100	100	100
INP48_22305	100	99.894	99.894	99.894	99.894	99.894	99.894	99.894	99.894	99.894	99.894	99.894	99.894	100	100	100	100	96.383	96.383	96.383	96.383	96.383	96.383	96.383	96.383	96.383	96.383	96.383	96.383	96.383	96.383	100	100	100	100	100	100	100	100	100	100	100	100	100	100	100	100	100	100
INP48_22310	100	100	100	100	100	100	100	100	100	100	100	100	100	100	100	100	100	96.809	96.809	96.809	96.809	96.809	96.809	96.809	96.809	96.809	96.809	96.809	96.809	96.809	96.809	100	100	100	100	100	100	100	100	100	100	100	100	100	100	100	100	100	100
INP48_22315	100	100	100	100	100	100	100	100	100	100	100	100	100	100	100	100	100	95.293	95.293	95.293	95.293	95.293	95.293	95.293	95.293	95.293	95.293	95.293	95.293	95.293	95.293	100	100	100	100	100	100	100	100	100	100	100	100	100	100	100	100	100	100
INP48_22320	100	100	100	100	100	100	100	100	100	100	100	100	100	100	100	100	100	96.522	96.522	96.522	96.522	96.522	96.522	96.522	96.522	96.522	96.522	96.522	96.522	96.522	96.522	100	100	100	100	100	100	100	100	100	100	100	100	100	100	100	100	100	100
INP48_22325	100	100	100	100	100	100	100	100	100	100	100	100	100	100	100	100	100	98.273	98.273	98.273	98.273	98.273	98.273	98.273	98.273	98.273	98.273	98.273	98.273	98.273	98.273	100	100	100	100	100	100	100	100	100	100	100	100	100	100	100	100	100	100
INP48_22330	100	100	100	100	100	100	100	100	100	100	100	100	100	100	100	100	100	100	100	100	100	100	100	100	100	100	100	100	100	100	100	100	100	100	100	100	100	100	100	100	100	100	100	100	100	100	100	100	100
INP48_22335	100	100	100	100	100	100	100	100	100	100	100	100	100	100	100	100	100	100	100	100	100	100	100	100	100	100	100	100	100	100	100	100	100	100	100	100	100	100	100	100	100	100	100	100	100	100	100	100	100
INP48_22340	100	99.882	99.882	99.882	99.882	99.882	99.882	99.882	99.882	99.882	99.882	99.882	99.882	99.882	99.882	99.882	99.882	99.823	99.823	99.823	99.823	99.823	99.823	99.823	99.823	99.823	99.823	99.823	99.823	99.823	99.823	99.882	99.882	99.882	99.882	99.882	99.882	99.882	99.882	99.882	99.882	99.882	99.882	99.882	99.882	99.882	99.882	99.882	99.882
INP48_22345	100	100	100	100	100	100	100	100	100	100	100	100	100	100	100	100	100	100	100	100	100	100	100	100	100	100	100	100	100	100	100	100	100	100	100	100	100	100	100	100	100	100	100	100	100	100	100	100	100
INP48_22350	100	100	100	100	100	100	100	100	100	100	100	100	100	100	100	100	100	100	100	100	100	100	100	100	100	100	100	100	100	100	100	100	100	100	100	100	100	100	100	100	100	100	100	100	100	100	100	100	100
INP48_22355	100	100	100	100	100	100	100	100	100	100	100	100	100	100	100	100	100	100	100	100	100	100	100	100	100	100	100	100	100	100	100	100	100	100	100	100	100	100	100	100	100	100	100	100	100	100	100	100	100
INP48_22360	100	100	100	100	100	100	100	100	100	100	100	100	100	100	100	100	100	100	100	100	100	100	100	100	100	100	100	100	100	100	100	100	100	100	100	100	100	100	100	100	100	100	100	100	100	100	100	100	100
INP48_22365	100	100	100	100	100	100	100	100	100	100	100	100	100	100	100	100	100	100	100	100	100	100	100	100	100	100	100	100	100	100	100	100	100	100	100	100	100	100	100	100	100	100	100	100	100	100	100	100	100
INP48_22370	100	100	100	100	100	100	100	100	100	100	100	100	100	100	100	100	100	100	100	100	100	100	100	100	100	100	100	100	100	100	100	100	100	100	100	100	100	100	100	100	100	100	100	100	100	100	100	100	100
INP48_22375	100	100	100	100	100	100	100	100	100	100	100	100	100	100	100	100	100	100	100	100	100	100	100	100	100	100	100	100	100	100	100	100	100	100	100	100	100	100	100	100	100	100	100	100	100	100	100	100	100
INP48_22380	100	100	100	100	100	100	100	100	100	100	100	100	100	100	100	100	100	100	100	100	100	100	100	100	100	100	100	100	100	100	100	100	100	100	100	100	100	100	100	100	100	100	100	100	100	100	100	100	100
INP48_22385	100	100	100	100	100	100	100	100	100	100	100	100	100	100	100	100	100	100	100	100	100	100	100	100	100	100	100	100	100	100	100	100	100	100	100	100	100	100	100	100	100	100	100	100	100	100	100	100	100
INP48_22390	100	100	100	100	100	100	100	100	100	100	100	100	100	100	100	100	100	100	100	100	100	100	100	100	100	100	100	100	100	100	100	100	100	100	100	100	100	100	100	100	100	100	100	100	100	100	100	100	100
INP48_22395	100	100	100	100	100	100	100	100	100	100	100	100	100	100	100	100	100	100	100	100	100	100	100	100	100	100	100	100	100	100	100	100	100	100	100	100	100	100	100	100	100	100	100	100	100	100	100	100	100
INP48_22400	100	100	100	100	100	100	100	100	100	100	100	100	100	100	100	100	100	100	100	100	100	100	100	100	100	100	100	100	100	100	100	100	100	100	100	100	100	100	100	100	100	100	100	100	100	100	100	100	100
INP48_22405	100	100	100	100	100	100	100	100	100	100	100	100	100	100	100	100	100	100	100	100	100	100	100	100	100	100	100	100	100	100	100	100	100	100	100	100	100	100	100	100	100	100	100	100	100	100	100	100	100
INP48_22410	100	99.937	99.937	99.937	99.937	99.937	99.937	99.937	99.937	99.937	99.937	99.937	99.937	99.937	99.937	99.937	99.937	99.937	99.937	99.937	99.937	99.937	99.937	99.937	99.937	99.937	99.937	99.937	99.937	99.937	99.937	99.937	99.937	99.937	99.937	99.937	99.937	99.937	99.937	99.937	99.937	99.937	99.937	99.937	99.937	99.937	99.937	99.937	99.937
INP48_22415	100	100	100	100	100	100	100	100	100	100	100	100	100	100	100	100	100	100	100	100	100	100	100	100	100	100	100	100	100	100	100	100	100	100	100	100	100	100	100	100	100	100	100	100	100	100	100	100	100
INP48_22420	100	100	100	100	100	100	100	100	100	100	100	100	100	100	100	100	100	100	100	100	100	100	100	100	100	100	100	100	100	100	100	100	100	100	100	100	100	100	100	100	100	100	100	100	100	100	100	100	100
INP48_22425	100	99.969	99.969	99.969	99.969	99.969	99.969	99.969	99.969	99.969	99.969	99.969	99.969	99.969	99.969	99.969	99.969	99.969	99.969	99.969	99.969	99.969	99.969	99.969	99.969	99.969	99.969	99.969	99.969	99.969	99.969	99.969	99.969	99.969	99.969	99.969	99.969	99.969	99.969	99.969	99.969	99.969	99.969	99.969	99.969	99.969	99.969	99.969	99.969
INP48_22430	100	100	100	100	100	100	100	100	100	100	100	100	100	99.895	100	100	100	100	100	100	100	100	100	100	100	100	100	100	100	100	100	99.895	99.895	100	100	100	100	100	100	100	100	100	100	100	100	100	100	100	100
INP48_22435	100	100	100	100	100	100	100	100	100	100	100	100	100	100	100	100	100	100	100	100	100	100	100	100	100	100	100	100	100	100	100	99.687	99.687	100	100	100	100	100	100	100	100	100	100	100	100	100	100	100	100
INP48_22440	100	100	100	100	100	100	100	100	100	100	100	100	100	100	100	100	100	100	100	100	100	100	100	100	100	100	100	100	100	100	100	99.838	99.838	100	100	100	100	100	100	100	100	100	100	100	100	100	100	100	100
INP48_22445	100	99.727	99.727	99.727	99.727	99.727	99.727	99.727	99.727	99.727	99.727	99.727	99.727	99.727	99.727	99.727	99.727	99.727	99.727	99.727	99.727	99.727	99.727	99.727	99.727	99.727	99.727	99.727	99.727	99.727	99.727	99.727	99.727	99.727	99.727	99.727	99.727	99.727	99.727	99.727	99.727	99.727	99.727	99.727	99.727	99.727	99.727	99.727	99.727
INP48_22450	100	100	100	100	100	100	100	100	100	100	100	100	100	100	100	100	100	100	100	100	100	100	100	100	100	100	100	100	100	100	100	100	100	100	100	100	100	100	100	100	100	100	100	100	100	100	100	100	100
INP48_22455	100	100	100	100	100	100	100	100	100	100	100	100	100	100	100	100	100	100	100	100	100	100	100	100	100	100	100	100	100	100	100	100	100	100	100	100	100	100	100	100	100	100	100	100	100	100	100	100	100
INP48_22460	100	100	100	100	100	100	100	100	100	100	100	100	100	100	99.921	99.921	99.921	99.921	99.921	99.921	99.921	99.921	99.921	99.921	99.921	99.921	99.921	99.921	99.921	99.921	99.921	99.921	99.921	100	100	100	100	100	100	100	100	100	100	100	100	100	100	100	100
INP48_22465	100	100	100	100	100	100	100	100	100	100	100	100	100	99.934	99.967	99.967	99.967	99.967	99.967	99.967	99.967	99.967	99.967	99.967	99.967	99.967	99.967	99.967	99.967	99.967	99.967	99.967	99.967	100	100	100	100	100	100	100	100	100	100	100	100	100	100	100	100
[truncated: 96 more columns]

## Sheet: Table S4
Supplementary table 4: Metadata of X. euvesicatoria pv. euvesicatoria
Strain Name	Accession No.	Geographical Location	Distribution of cop genes on plasmid or chromosome
BRIP38997	QEZV01000000	Australia	Plasmid
BRIP62390	QFAL01000000	Australia	Plasmid
BRIP62391	QFAK01000000	Australia	Plasmid
BRIP62392	QFAJ01000000	Australia	Plasmid
BRIP62395	QFAI01000000	Australia	Plasmid
BRIP62396	QFAH01000000	Australia	Plasmid
BRIP62400	QFAG01000000	Australia	Plasmid
BRIP62403	QFAF01000000	Australia	Plasmid
BRIP62425	QFAE01000000	Australia	Plasmid
BRIP62438	QFAD01000000	Australia	Absent
BRIP62441	QFAC01000000	Australia	Plasmid
BRIP62555	QFAB01000000	Australia	Plasmid
BRIP62757	QFAA01000000	Australia	Plasmid
BRIP62858	QEZZ01000000	Australia	Plasmid
BRIP62959	QEZY01000000	Australia	Plasmid
BRIP63464	QEZX01000000	Australia	Plasmid
181	JZRY01000000	United States	Plasmid
199	JZLM01000000	United States	Plasmid
259	JZLO01000000	United States	Absent
329	JZLQ01000000	United States	Absent
354	JZLR01000000	United States	Plasmid
376	JZLS01000000	United States	Plasmid
455	JZLT01000000	United States	Plasmid
490	JZLU01000000	United States	Plasmid
515	JZLV01000000	United States	Plasmid
526	JZLW01000000	United States	Plasmid
586	JZLX01000000	United States	Plasmid
678	JZLY01000000	United States	Plasmid
679	JZLZ01000000	United States	Absent
681	JZMA01000000	United States	Absent
683	JZRP01000000	United States	Plasmid
684	JZRQ01000000	United States	Plasmid
685	JZRR01000000	United States	Plasmid
689	JZRS01000000	United States	Plasmid
695	JZRT01000000	United States	Plasmid
66b	JSZG00000000	Bulgaria	Absent
69-1	JBJGLJ000000000	United States	Absent
69-24	JBJGLI000000000	United States	Plasmid
70-7	JBJGLH000000000	United States	Absent
71-21	JBJGLG000000000	United States	Absent
72-7	JBJGLF000000000	United States	Absent
75-3	JAJIUH000000000	United States	Plasmid
80-5	JBJGLE000000000	United States	Absent
82-8	JBJGLD000000000	United States	Absent
82-9	JBEUBK000000000	United States	Absent
83M	JSZH00000000	Macedonia	Absent
85-10	CP017190,CP017191,CP017192,CP017193	United States	Absent
87-13	JBJGLC000000000	United States	Absent
87-7	JBJGLB000000000	United States	Plasmid
88-5	JBEUBL010000000	United States	Absent
89-16	JBJGLA000000000	United States	Plasmid
90-13	JBJGKZ000000000	United States	Plasmid
90-7	JBEUBM000000000	United States	Absent
F4-2	JZRU01000000	United States	Plasmid
G4-1	JZRV01000000	United States	Plasmid
H3-2	JZRW01000000	United States	Plasmid
L3-2	JZRX01000000	United States	Plasmid
LMG-930	CP018467,CP018464,CP018463,CP018466,CP018465	United States	Plasmid
Tabasco1	JBJGKY000000000	United States	Absent
X828	JBBIGK000000000	United States	Absent
XVP-25	JAUHNX000000000	Taiwan	Plasmid
XVP-40	JAUHOZ000000000	Taiwan	Absent
XVP-56	JAUHPC000000000	Taiwan	Absent
XVP-66	JAUHPD000000000	Taiwan	Plasmid
XVP-82	JAUHPH000000000	Taiwan	Absent
XVP-102	JAUHMG000000000	Taiwan	Absent
XVP-104	JAUHMH000000000	Taiwan	Absent
XVP-88	JAUHPI000000000	Taiwan	Absent
XVP-112	JAUHMI000000000	Taiwan	Plasmid
XVP-139	JAUHMK000000000	Taiwan	Absent
XVP-165	JAUHMU000000000	Taiwan	Absent
XVP-168	JAUHMW000000000	Taiwan	Absent
XVP-183	JAUHNC000000000	Taiwan	Absent
XVP-187	JAUHND000000000	Taiwan	Plasmid
XVP-189	JAUHNE000000000	Taiwan	Absent
XVP-192	JAUHNF000000000	Taiwan	Absent
XVP-195	JAUHNH000000000	Taiwan	Absent
XVP-194	JAUHNG000000000	Taiwan	Absent
XVP207	JAUHNJ000000000	Taiwan	Absent
XVP-216	JAUHNK000000000	Taiwan	Plasmid
XVP-222	JAUHNM000000000	Taiwan	Absent
XVP-224	JAUHNN000000000	Taiwan	Absent
XVP-234	JAUHNR000000000	Taiwan	Plasmid
XVP-238	JAUHNT000000000	Taiwan	Absent
XVP-240	JAUHNU000000000	Taiwan	Absent
XVP-242	JAUHNV000000000	Taiwan	Absent
XVP-251	JAUHNY000000000	Taiwan	Plasmid
XVP-255	JAUHOA000000000	Taiwan	Plasmid
XVP-262	JAUHOD000000000	Taiwan	Absent
XVP-257	JAUHOB000000000	Taiwan	Plasmid
XVP-278	JAUHOL000000000	Taiwan	Absent
XVP-281	JAUHOM000000000	Taiwan	Absent
XVP-285	JAUHON000000000	Taiwan	Absent
XVP-287	JAUHOO000000000	Taiwan	Plasmid
XVP-290	JAUHOP000000000	Taiwan	Absent
XVP-295	JAUHOQ000000000	Taiwan	Plasmid
XVP-304	JAUHOR000000000	Taiwan	Plasmid
XVP-306	JAUHOS000000000	Taiwan	Absent
XVP-310	JAUHOT000000000	Taiwan	Absent
XVP-318	JAUHOX000000000	Taiwan	Absent
XVP-320	JAUHOY000000000	Taiwan	Absent
XVP-166	JAUHMV000000000	Taiwan	Plasmid
XVP-232	JAUHNQ000000000	Taiwan	Plasmid
XVP-235	JAUHNS000000000	Taiwan	Plasmid
XVP-253	JAUHNZ000000000	Taiwan	Plasmid
XVP-228	JAUHNP000000000	Taiwan	Plasmid
XVP-226	JAUHNO000000000	Taiwan	Plasmid
XVP-71	JAUHPE000000000	Taiwan	Plasmid
XVP-91	JAUHPJ000000000	Taiwan	Plasmid
XVP-99	JAUHPL000000000	Taiwan	Plasmid
XVP-81	JAUHPG000000000	Taiwan	Plasmid
XVP-77	JAUHPF000000000	Taiwan	Plasmid
XVP-312	JAUHOU000000000	Taiwan	Absent
XVP-259	JAUHOC000000000	Taiwan	Plasmid
XvP26	JBBIGD000000000	Taiwan	Chromosomal
XVP-174	JAUHMY000000000	Taiwan	Plasmid
XVP-170	JAUHMX000000000	Taiwan	Plasmid
XVP-96	JAUHPK000000000	Taiwan	Plasmid
XVP-128	JAUHMJ000000000	Taiwan	Plasmid
XVP-42	JAUHPA000000000	Taiwan	Plasmid
XVP-51	JAUHPB000000000	Taiwan	Plasmid
XVP-275	JAUHOK000000000	Taiwan	Absent
XVP-181	JAUHNB000000000	Taiwan	Plasmid
XVP-179	JAUHNA000000000	Taiwan	Plasmid

## Sheet: Table S5
Supplementary table 5: Genome sequencing and assembly statistics of X. euvesicatoira pv. euvesicatoria strains donor (XvP26), recipient (X82-8) and transconjugant strains
Strain name	Genome Size	Coverage (fold)	Contig count	N50 (bp)	Genome Completeness/ contamination	NCBI Accession no.
XvP26	5106482	107	50	238019	99.64/0.09	JBBIGD000000000
X82-8P	584817	109	87	168857	99.64/0.36	JBBIGK000000000
X82-8_C1	5299398	106	90	163356	99.64/0.45	JBBIGJ000000000
X82-8_C2	5254491	98	91	166022	99.64/0.45	JBBIGI000000000
X82-8_C3	5300135	104	86	168857	99.64/0.45	JBBIGH000000000
X82-8_C4	5300662	64	102	129430	99.64/0.45	JBBIGG000000000
X82-8_C5	5299294	58	88	168857	99.64/0.45	JBBIGF000000000
X82-8_C6	5300795	60	92	163374	99.64/0.45	JBBIGE000000000

## Sheet:  Table S6
Supplementary table 6: BLASTn identity of cop genes with X. euvesicatoria pv. perforans strain Xp2010 as a reference
Pathovar	Strain	Distribution of cop genes	copL	copA	copB	copM	copG	copF	copG*	copC	copD
X. euvesicatoria pv. perforans	Xp2010	chromosome	100	100	100	100	100	100	0	0	0
X. euvesicatoria pv. perforans	JK1-2	chromosome	100	100	100	100	100	100	0	0	0
X. euvesicatoria pv. perforans	JK1-3	Plasmid (~87 kb)	100	100	100	100	100	100	0	0	0
X. euvesicatoria pv. perforans	JK1-4	Plasmid (~87 kb)	100	100	100	100	100	100	0	0	0
X. euvesicatoria pv. perforans	JK1-5	chromosome	100	100	100	100	100	100	0	0	0
X. euvesicatoria pv. perforans	JK1-6	chromosome	100	100	100	100	100	100	0	0	0
X. euvesicatoria pv. perforans	JK1-8	chromosome	100	100	100	100	100	100	0	0	0
X. euvesicatoria pv. perforans	JK1-9	chromosome	100	100	100	100	100	100	0	0	0
X. euvesicatoria pv. perforans	JK2-1	chromosome	100	100	100	100	100	100	0	0	0
X. euvesicatoria pv. perforans	JK2-2	Plasmid (~87 kb)	100	100	100	100	100	100	0	0	0
X. euvesicatoria pv. perforans	JK2-3	Plasmid (~87 kb)	100	100	100	100	100	100	0	0	0
X. euvesicatoria pv. perforans	JK2-4	chromosome	100	100	100	100	100	100	0	0	0
X. euvesicatoria pv. perforans	JK2-6	chromosome	100	100	100	100	100	100	0	0	0
X. euvesicatoria pv. perforans	JK2-7	Plasmid (~87 kb)	100	100	100	100	100	100	0	0	0
X. euvesicatoria pv. perforans	JK2-8	chromosome	100	100	100	100	100	100	0	0	0
X. euvesicatoria pv. perforans	JK2-9	Plasmid (~87 kb)	100	100	100	100	100	100	0	0	0
X. euvesicatoria pv. perforans	JK3-1	chromosome	100	100	99.921	100	100	100	0	0	0
X. euvesicatoria pv. perforans	JK3-2	chromosome	100	100	100	100	100	100	0	0	0
X. euvesicatoria pv. perforans	JK3-3	chromosome	100	100	100	100	100	100	0	0	0
X. euvesicatoria pv. perforans	JK3-4	chromosome	100	100	100	100	100	100	0	0	0
X. euvesicatoria pv. perforans	JK3-5	chromosome	100	100	99.921	100	100	100	0	0	0
X. euvesicatoria pv. perforans	JK3-6	Plasmid (~87 kb)	100	100	100	100	100	100	0	0	0
X. euvesicatoria pv. perforans	JK3-7	Plasmid (~87 kb)	100	100	100	100	100	100	0	0	0
X. euvesicatoria pv. perforans	JK3-8	chromosome	100	100	99.921	100	100	100	0	0	0
X. euvesicatoria pv. perforans	JK3-9	chromosome	100	100	99.921	100	100	100	0	0	0
X. euvesicatoria pv. perforans	JK3-10	chromosome	100	100	100	100	100	100	0	0	0
X. euvesicatoria pv. perforans	JK3-11	Plasmid (~87 kb)	100	100	100	100	100	100	0	0	0
X. euvesicatoria pv. perforans	JK3-12	chromosome	100	100	100	100	100	100	0	0	0
X. euvesicatoria pv. perforans	JK4-2	chromosome	100	100	100	100	100	100	0	0	0
X. euvesicatoria pv. perforans	JK4-4	chromosome	100	100	100	100	100	100	0	0	0
X. euvesicatoria pv. perforans	JK4-5	chromosome	100	100	99.921	100	100	100	0	0	0
X. euvesicatoria pv. perforans	JK4-6	chromosome	100	100	100	100	100	100	0	0	0
X. euvesicatoria pv. perforans	JK4-7	Plasmid (~87 kb)	100	100	100	100	100	100	0	0	0
X. euvesicatoria pv. perforans	JK4-8	chromosome	100	100	100	100	100	100	0	0	0
X. euvesicatoria pv. perforans	JK4-10	Plasmid (~87 kb)	100	100	100	100	100	100	0	0	0
X. euvesicatoria pv. perforans	JK5-1	Plasmid (~87 kb)	100	100	100	100	100	100	0	0	0
X. euvesicatoria pv. perforans	JK5-2	Plasmid (~87 kb)	100	100	100	100	100	100	0	0	0
X. euvesicatoria pv. perforans	JK5-3	Plasmid (~87 kb)	100	100	100	100	100	100	0	0	0
X. euvesicatoria pv. perforans	JK5-4	Plasmid (~87 kb)	100	100	100	100	100	100	0	0	0
X. euvesicatoria pv. perforans	JK5-5	Plasmid (~87 kb)	100	100	100	100	100	100	0	0	0
X. euvesicatoria pv. perforans	JK5-6	Plasmid (~87 kb)	100	100	100	100	100	100	0	0	0
X. euvesicatoria pv. perforans	JK5-7	chromosome	100	100	100	100	100	100	0	0	0
X. euvesicatoria pv. perforans	JK5-9	Plasmid (~87 kb)	100	100	100	100	100	100	0	0	0
X. euvesicatoria pv. perforans	JK6-2	chromosome	100	100	100	100	100	100	0	0	0
X. euvesicatoria pv. perforans	JK6-3	Plasmid (~87 kb)	100	100	100	100	100	100	0	0	0
X. euvesicatoria pv. perforans	JK6-4	chromosome	100	100	100	100	100	100	0	0	0
X. euvesicatoria pv. perforans	JK6-5	chromosome	100	100	99.921	100	100	100	0	0	0
X. euvesicatoria pv. perforans	JK6-6	Plasmid (~87 kb)	100	100	100	100	100	100	0	0	0
X. euvesicatoria pv. perforans	JK6-8	chromosome	100	100	100	100	100	100	0	0	0
X. euvesicatoria pv. perforans	JK7-1	chromosome	100	100	100	100	100	100	0	0	0
X. euvesicatoria pv. perforans	JK7-3	chromosome	100	100	100	100	100	100	0	0	0
X. euvesicatoria pv. perforans	JK7-4	chromosome	100	100	100	100	100	100	0	0	0
X. euvesicatoria pv. perforans	JK7-6	chromosome	100	100	100	100	100	100	0	0	0
X. euvesicatoria pv. perforans	JK7-7	chromosome	100	100	100	100	100	100	0	0	0
X. euvesicatoria pv. perforans	JK7-8	Plasmid (~87 kb)	100	100	100	100	100	100	0	0	0
X. euvesicatoria pv. perforans	JK7-9	chromosome	100	100	100	100	100	100	0	0	0
X. euvesicatoria pv. perforans	JK7-10	chromosome	100	100	100	100	100	100	0	0	0
X. euvesicatoria pv. perforans	JK8-1	chromosome	100	100	100	100	100	100	0	0	0
X. euvesicatoria pv. perforans	JK8-3	chromosome	100	100	100	100	100	100	0	0	0
X. euvesicatoria pv. perforans	JK8-4	chromosome	100	100	100	100	100	100	0	0	0
X. euvesicatoria pv. perforans	JK8-5	chromosome	100	100	100	100	100	100	0	0	0
X. euvesicatoria pv. perforans	JK9-1	chromosome	100	100	100	100	100	100	0	0	0
X. euvesicatoria pv. perforans	JK9-2	chromosome	100	100	100	100	100	100	0	0	0
X. euvesicatoria pv. perforans	JK9-4	chromosome	100	100	100	100	100	100	0	0	0
X. euvesicatoria pv. perforans	JK10-3	chromosome	100	100	100	100	100	100	0	0	0
X. euvesicatoria pv. perforans	JK10-4	chromosome	100	100	100	100	100	100	0	0	0
X. euvesicatoria pv. perforans	JK11-1	chromosome	100	100	100	100	100	100	0	0	0
X. euvesicatoria pv. perforans	JK11-2	chromosome	100	100	100	100	100	100	0	0	0
X. euvesicatoria pv. perforans	JK11-5	chromosome	100	100	100	100	100	100	0	0	0
X. euvesicatoria pv. perforans	JK11-6	chromosome	100	100	100	100	100	100	0	0	0
X. euvesicatoria pv. perforans	JK11-7	Plasmid (~87 kb)	100	100	100	100	100	100	0	0	0
X. euvesicatoria pv. perforans	JK11-8	chromosome	100	100	100	100	100	100	0	0	0
X. euvesicatoria pv. perforans	JK11-9	chromosome	100	100	100	100	100	100	0	0	0
X. euvesicatoria pv. perforans	JK11-10	chromosome	100	100	100	100	100	100	0	0	0
X. euvesicatoria pv. perforans	JK12-2	chromosome	100	100	100	100	100	100	0	0	0
X. euvesicatoria pv. perforans	JK12-3	chromosome	100	100	100	100	100	100	0	0	0
X. euvesicatoria pv. perforans	JK22-1	chromosome	100	100	100	100	100	100	0	0	0
X. euvesicatoria pv. perforans	JK22-5	chromosome	100	100	100	100	100	100	0	0	0
X. euvesicatoria pv. perforans	JK23-3	chromosome	100	100	100	100	100	100	0	0	0
X. euvesicatoria pv. perforans	JK23-4	chromosome	100	100	100	100	100	100	0	0	0
X. euvesicatoria pv. perforans	JK23-7	chromosome	100	100	99.921	100	100	100	0	0	0
X. euvesicatoria pv. perforans	JK23-8	chromosome	100	100	100	100	100	100	0	0	0
X. euvesicatoria pv. perforans	JK26-3	chromosome	100	100	100	100	100	100	0	0	0
X. euvesicatoria pv. perforans	JK26-5	chromosome	100	100	100	100	100	100	0	0	0
X. euvesicatoria pv. perforans	JK26-6	chromosome	100	100	100	100	100	100	0	0	0
X. euvesicatoria pv. perforans	JK26-8	chromosome	100	100	100	100	100	100	0	0	0
X. euvesicatoria pv. perforans	JK26-9	chromosome	100	100	100	100	100	100	0	0	0
X. euvesicatoria pv. perforans	JK32-1	chromosome	100	100	100	100	100	100	0	0	0
X. euvesicatoria pv. perforans	JK32-3	chromosome	100	100	100	100	100	100	0	0	0
X. euvesicatoria pv. perforans	JK32-4	chromosome	100	100	100	100	100	100	0	0	0
X. euvesicatoria pv. perforans	JK32-6	chromosome	100	100	100	100	100	100	0	0	0
X. euvesicatoria pv. perforans	JK36-1	chromosome	100	100	100	100	100	100	0	0	0
X. euvesicatoria pv. perforans	JK36-2	chromosome	100	100	100	100	100	100	0	0	0
X. euvesicatoria pv. perforans	JK36-3	chromosome	100	100	100	100	100	100	0	0	0
X. euvesicatoria pv. perforans	JK36-4	chromosome	100	100	100	100	100	100	0	0	0
X. euvesicatoria pv. perforans	JK36-5	chromosome	100	100	100	100	100	100	0	0	0
X. euvesicatoria pv. perforans	JK36-6	chromosome	100	100	100	100	100	100	0	0	0
X. euvesicatoria pv. perforans	JK36-7	chromosome	100	100	100	100	100	100	0	0	0
X. euvesicatoria pv. perforans	JK36-8	chromosome	100	100	100	100	100	100	0	0	0
X. euvesicatoria pv. perforans	JK37-2	chromosome	100	100	100	100	100	100	0	0	0
X. euvesicatoria pv. perforans	JK37-3	chromosome	100	100	100	100	100	100	0	0	0
X. euvesicatoria pv. perforans	JK37-4	chromosome	100	100	100	100	100	100	0	0	0
X. euvesicatoria pv. perforans	JK37-5	chromosome	100	100	100	100	100	100	0	0	0
X. euvesicatoria pv. perforans	JK37-6	chromosome	100	100	100	100	100	100	0	0	0
X. euvesicatoria pv. perforans	JK37-7	chromosome	100	100	100	100	100	100	0	0	0
X. euvesicatoria pv. perforans	JK37-8	chromosome	100	100	100	100	100	100	0	0	0
X. euvesicatoria pv. perforans	JK38-1	chromosome	100	100	100	100	100	100	0	0	0
X. euvesicatoria pv. perforans	JK38-2	chromosome	100	100	100	100	100	100	0	0	0
X. euvesicatoria pv. perforans	JK38-3	chromosome	100	100	100	100	100	100	0	0	0
X. euvesicatoria pv. perforans	JK38-4	chromosome	100	100	100	100	100	100	0	0	0
X. euvesicatoria pv. perforans	JK38-5	chromosome	100	100	100	100	100	100	0	0	0
X. euvesicatoria pv. perforans	JK38-6	chromosome	100	100	100	100	100	100	0	0	0
X. euvesicatoria pv. perforans	JK38-7	chromosome	100	100	100	100	100	100	0	0	0
X. euvesicatoria pv. perforans	JK39-1	chromosome	100	100	100	100	100	100	0	0	0
X. euvesicatoria pv. perforans	JK39-2	chromosome	100	100	100	100	100	100	0	0	0
X. euvesicatoria pv. perforans	JK39-5	chromosome	100	100	100	100	100	100	0	0	0
X. euvesicatoria pv. perforans	JK39-6	chromosome	100	100	100	100	100	100	0	0	0
X. euvesicatoria pv. perforans	JK39-9	chromosome	100	100	100	100	100	100	0	0	0
X. euvesicatoria pv. perforans	JK40-1	chromosome	100	100	100	100	100	100	0	0	0
X. euvesicatoria pv. perforans	JK40-3	chromosome	100	100	100	100	100	100	0	0	0
X. euvesicatoria pv. perforans	JK40-4	chromosome	100	100	100	100	100	100	0	0	0
X. euvesicatoria pv. perforans	JK40-6	chromosome	100	100	100	100	100	100	0	0	0
X. euvesicatoria pv. perforans	JK40-10	chromosome	100	100	100	100	100	100	0	0	0
X. euvesicatoria pv. perforans	JK41-1	chromosome	100	100	100	100	100	100	0	0	0
X. euvesicatoria pv. perforans	JK41-2	chromosome	100	100	100	100	100	100	0	0	0
X. euvesicatoria pv. perforans	JK41-3	chromosome	100	100	100	100	100	100	0	0	0
X. euvesicatoria pv. perforans	JK41-4	chromosome	100	100	100	100	100	100	0	0	0
X. euvesicatoria pv. perforans	JK41-5	chromosome	100	100	100	100	100	100	0	0	0
X. euvesicatoria pv. perforans	JK41-6	chromosome	100	100	100	100	100	100	0	0	0
X. euvesicatoria pv. perforans	JK41-7	chromosome	100	100	100	100	100	100	0	0	0
X. euvesicatoria pv. perforans	JK41-9	chromosome	100	100	100	100	100	100	0	0	0
X. euvesicatoria pv. perforans	JK42-1	Plasmid (~87 kb)	100	100	100	100	100	100	0	0	0
X. euvesicatoria pv. perforans	JK42-2	Plasmid (~87 kb)	100	100	100	100	100	100	0	0	0
X. euvesicatoria pv. perforans	JK42-3	Plasmid (~87 kb)	100	100	100	100	100	100	0	0	0
X. euvesicatoria pv. perforans	JK42-4	Plasmid (~87 kb)	100	100	100	100	100	100	0	0	0
X. euvesicatoria pv. perforans	JK42-5	chromosome	100	100	100	100	100	100	0	0	0
X. euvesicatoria pv. perforans	JK42-6	chromosome	100	100	100	100	100	100	0	0	0
X. euvesicatoria pv. perforans	JK42-7	Plasmid (~87 kb)	100	100	100	100	100	100	0	0	0
X. euvesicatoria pv. perforans	JK43-1	Plasmid (~87 kb)	100	100	100	100	100	100	0	0	0
X. euvesicatoria pv. perforans	JK43-2	Plasmid (~87 kb)	100	100	100	100	100	100	0	0	0
X. euvesicatoria pv. perforans	JK43-3	Plasmid (~87 kb)	100	100	100	100	100	100	0	0	0
X. euvesicatoria pv. perforans	JK43-4	chromosome	100	100	100	100	100	100	0	0	0
X. euvesicatoria pv. perforans	JK43-5	chromosome	100	100	100	100	100	100	0	0	0
X. euvesicatoria pv. perforans	JK43-6	chromosome	100	100	100	100	100	100	0	0	0
X. euvesicatoria pv. perforans	JK44-1	Plasmid (~87 kb)	100	100	100	100	100	100	0	0	0
X. euvesicatoria pv. perforans	JK44-2	Plasmid (~87 kb)	100	100	100	100	100	100	0	0	0
X. euvesicatoria pv. perforans	JK44-3	Plasmid (~87 kb)	100	100	100	100	100	100	0	0	0
X. euvesicatoria pv. perforans	JK44-4	Plasmid (~87 kb)	100	100	100	100	100	100	0	0	0
X. euvesicatoria pv. perforans	JK44-5	Plasmid (~87 kb)	100	100	100	100	100	100	0	0	0
X. euvesicatoria pv. perforans	JK44-6	chromosome	100	100	100	100	100	100	0	0	0
X. euvesicatoria pv. perforans	JK45-3	chromosome	100	100	100	100	100	100	0	0	0
X. euvesicatoria pv. perforans	JK45-4	chromosome	100	100	100	100	100	100	0	0	0
X. euvesicatoria pv. perforans	JK45-5	chromosome	100	100	100	100	100	100	0	0	0
X. euvesicatoria pv. perforans	JK45-6	Plasmid (~87 kb)	100	100	100	100	100	100	0	0	0
X. euvesicatoria pv. perforans	JK46-1	chromosome	100	100	100	100	100	100	0	0	0
X. euvesicatoria pv. perforans	JK46-2	Plasmid (~87 kb)	100	100	100	100	100	100	0	0	0
X. euvesicatoria pv. perforans	JK52-1	chromosome	100	100	100	100	100	100	0	0	0
X. euvesicatoria pv. perforans	JK52-2	chromosome	100	100	100	100	100	100	0	0	0
X. euvesicatoria pv. perforans	JK52-3	chromosome	100	100	100	100	100	100	0	0	0
X. euvesicatoria pv. perforans	JK52-4	chromosome	100	100	100	100	100	100	0	0	0
X. euvesicatoria pv. perforans	JK52-5	chromosome	100	100	100	100	100	100	0	0	0
X. euvesicatoria pv. perforans	JK52-6	chromosome	100	100	100	100	100	100	0	0	0
X. euvesicatoria pv. perforans	JK52-7	chromosome	100	100	100	100	100	100	0	0	0
X. euvesicatoria pv. perforans	JK52-8	chromosome	100	100	100	100	100	100	0	0	0
X. euvesicatoria pv. perforans	JK52-9	chromosome	100	100	100	100	100	100	0	0	0
X. euvesicatoria pv. perforans	JK52-10	chromosome	100	100	100	100	100	100	0	0	0
X. euvesicatoria pv. perforans	JK54-1	chromosome	100	100	100	100	100	100	0	0	0
X. euvesicatoria pv. perforans	JK54-2	chromosome	100	100	100	100	100	100	0	0	0
X. euvesicatoria pv. perforans	JK54-3	chromosome	100	100	100	100	100	100	0	0	0
X. euvesicatoria pv. perforans	JK54-4	chromosome	100	100	100	100	100	100	0	0	0
X. euvesicatoria pv. perforans	JK54-5	chromosome	100	100	100	100	100	100	0	0	0
X. euvesicatoria pv. perforans	JK54-6	chromosome	100	100	100	100	100	100	0	0	0
X. euvesicatoria pv. perforans	JK54-7	chromosome	100	100	100	100	100	100	0	0	0
X. euvesicatoria pv. perforans	JK56-1	chromosome	100	100	100	100	100	100	0	0	0
X. euvesicatoria pv. perforans	JK56-2	chromosome	100	100	100	100	100	100	0	0	0
X. euvesicatoria pv. perforans	JK56-3	chromosome	100	100	100	100	100	100	0	0	0
X. euvesicatoria pv. perforans	JK56-4	chromosome	100	100	100	100	100	100	0	0	0
X. euvesicatoria pv. perforans	JK56-7	chromosome	100	100	100	100	100	100	0	0	0
X. euvesicatoria pv. perforans	JK56-8	chromosome	100	100	99.921	100	100	100	0	0	0
X. euvesicatoria pv. perforans	JK56-9	chromosome	100	100	100	100	100	100	0	0	0
X. euvesicatoria pv. perforans	JK56-10	chromosome	100	100	100	100	100	100	0	0	0
X. euvesicatoria pv. perforans	JK62-1	chromosome	100	100	100	100	100	100	0	0	0
X. euvesicatoria pv. perforans	JK62-2	chromosome	100	100	100	100	100	100	0	0	0
X. euvesicatoria pv. perforans	JK62-3	chromosome	100	100	100	100	100	100	0	0	0
X. euvesicatoria pv. perforans	JK62-4	chromosome	100	100	100	100	100	100	0	0	0
X. euvesicatoria pv. perforans	JK62-5	chromosome	100	100	100	100	100	100	0	0	0
X. euvesicatoria pv. perforans	JK62-7	chromosome	100	100	100	100	100	100	0	0	0
X. euvesicatoria pv. perforans	JK62-8	chromosome	100	100	100	100	100	100	0	0	0
X. euvesicatoria pv. perforans	JK62-9	chromosome	100	100	100	100	100	100	0	0	0
X. euvesicatoria pv. perforans	JK62-10	chromosome	100	100	100	100	100	100	0	0	0
X. euvesicatoria pv. perforans	JK63-1	chromosome	100	100	100	100	100	100	0	0	0
X. euvesicatoria pv. perforans	JK63-2	chromosome	100	100	100	100	100	100	0	0	0
X. euvesicatoria pv. perforans	JK63-3	chromosome	100	100	100	100	100	100	0	0	0
X. euvesicatoria pv. perforans	JK63-4	chromosome	100	100	100	100	100	100	0	0	0
X. euvesicatoria pv. perforans	JK63-5	chromosome	100	100	100	100	100	100	0	0	0
X. euvesicatoria pv. perforans	JK63-6	chromosome	100	100	100	100	100	100	0	0	0
X. euvesicatoria pv. perforans	JK63-7	chromosome	100	100	100	100	100	100	0	0	0
X. euvesicatoria pv. perforans	JK63-8	chromosome	100	100	100	100	100	100	0	0	0
X. euvesicatoria pv. perforans	JK63-9	chromosome	100	100	100	100	100	100	0	0	0
X. euvesicatoria pv. perforans	JK63-10	chromosome	100	100	100	100	100	100	0	0	0
X. euvesicatoria pv. perforans	JK65-1	chromosome	100	100	100	100	100	100	0	0	0
X. euvesicatoria pv. perforans	JK65-2	chromosome	100	100	100	100	100	100	0	0	0
X. euvesicatoria pv. perforans	JK65-3	chromosome	100	100	100	100	100	100	0	0	0
X. euvesicatoria pv. perforans	JK65-4	chromosome	100	100	100	100	100	100	0	0	0
X. euvesicatoria pv. perforans	JK65-5	chromosome	100	100	100	100	100	100	0	0	0
X. euvesicatoria pv. perforans	JK65-6	chromosome	100	100	100	100	100	100	0	0	0
X. euvesicatoria pv. perforans	JK65-7	chromosome	100	100	100	100	100	100	0	0	0
X. euvesicatoria pv. perforans	JK65-9	chromosome	100	100	100	100	100	100	0	0	0
X. euvesicatoria pv. perforans	JK65-10	chromosome	100	100	100	100	100	100	0	0	0
X. euvesicatoria pv. perforans	JK68-2	chromosome	100	100	100	100	100	100	0	0	0
X. euvesicatoria pv. perforans	JK68-7	chromosome	100	100	100	100	100	100	0	0	0
X. euvesicatoria pv. perforans	GEV904	chromosome	100	100	100	100	100	100	0	0	0
X. euvesicatoria pv. perforans	GEV1026	chromosome	100	100	100	100	100	100	0	0	0
X. euvesicatoria pv. perforans	GEV1044	Plasmid (~87 kb)	100	100	100	100	100	100	0	0	0
X. euvesicatoria pv. perforans	GEV1054	chromosome	100	100	100	100	100	100	0	0	0
X. euvesicatoria pv. perforans	GEV1911	chromosome	100	100	100	100	100	100	0	0	0
X. euvesicatoria pv. perforans	GEV1912	chromosome	100	100	100	100	100	100	0	0	0
X. euvesicatoria pv. perforans	GEV1913	chromosome	100	100	100	100	100	100	0	0	0
X. euvesicatoria pv. perforans	GEV1914	chromosome	100	100	100	100	100	100	0	0	0
X. euvesicatoria pv. perforans	GEV1915	chromosome	100	100	100	100	100	100	0	0	0
X. euvesicatoria pv. perforans	GEV1916	chromosome	100	100	100	100	100	100	0	0	0
X. euvesicatoria pv. perforans	GEV1917	chromosome	100	100	100	100	100	100	0	0	0
X. euvesicatoria pv. perforans	GEV1918	chromosome	100	100	100	100	100	100	0	0	0
X. euvesicatoria pv. perforans	GEV1919	chromosome	100	100	100	100	100	100	0	0	0
X. euvesicatoria pv. perforans	GEV1920	chromosome	100	100	100	100	100	100	0	0	0
X. euvesicatoria pv. perforans	GEV1989	Plasmid (~87 kb)	100	100	100	100	100	100	0	0	0
X. euvesicatoria pv. perforans	GEV1991	Plasmid (~87 kb)	100	100	100	100	100	100	0	0	0
X. euvesicatoria pv. perforans	GEV1992	Plasmid (~87 kb)	100	100	100	100	100	100	0	0	0
X. euvesicatoria pv. perforans	GEV1993	Plasmid (~87 kb)	100	100	100	100	100	100	0	0	0
X. euvesicatoria pv. perforans	GEV2009	chromosome	100	100	100	100	100	100	0	0	0
X. euvesicatoria pv. perforans	GEV2011	chromosome	100	100	100	100	100	100	0	0	0
X. euvesicatoria pv. perforans	GEV2013	chromosome	100	100	100	100	100	100	0	0	0
X. euvesicatoria pv. perforans	GEV2015	Plasmid (~87 kb)	100	100	100	100	100	100	0	0	0
X. euvesicatoria pv. perforans	GEV2047	Plasmid (~87 kb)	100	100	100	100	100	100	0	0	0
X. euvesicatoria pv. perforans	GEV2049	Plasmid (~87 kb)	100	100	100	100	100	100	0	0	0
X. euvesicatoria pv. perforans	GEV2050	Plasmid (~87 kb)	100	100	100	100	100	100	0	0	0
X. euvesicatoria pv. perforans	GEV2052	Plasmid (~87 kb)	100	100	100	100	100	100	0	0	0
X. euvesicatoria pv. perforans	GEV2055	Plasmid (~87 kb)	100	100	100	100	100	100	0	0	0
X. euvesicatoria pv. perforans	GEV2058	Plasmid (~87 kb)	100	100	100	100	100	100	0	0	0
X. euvesicatoria pv. perforans	GEV2059	Plasmid (~87 kb)	100	100	100	100	100	100	0	0	0
X. euvesicatoria pv. perforans	GEV2060	Plasmid (~87 kb)	100	100	100	100	100	100	0	0	0
X. euvesicatoria pv. perforans	GEV2063	Plasmid (~87 kb)	100	100	100	100	100	100	0	0	0
X. euvesicatoria pv. perforans	GEV2067	chromosome	100	100	100	100	100	100	0	0	0
X. euvesicatoria pv. perforans	GEV2072	chromosome	100	100	100	100	100	100	0	0	0
X. euvesicatoria pv. perforans	GEV2087	Plasmid (~87 kb)	100	100	100	100	100	100	0	0	0
X. euvesicatoria pv. perforans	GEV2088	Plasmid (~87 kb)	100	100	100	100	100	100	0	0	0
X. euvesicatoria pv. perforans	GEV2089	chromosome	100	100	100	100	100	100	0	0	0
X. euvesicatoria pv. perforans	GEV2098	Plasmid (~87 kb)	100	100	100	100	100	100	0	0	0
X. euvesicatoria pv. perforans	GEV2110	chromosome	100	100	100	100	100	100	0	0	0
X. euvesicatoria pv. perforans	GEV2111	chromosome	100	100	100	100	100	100	0	0	0
X. euvesicatoria pv. perforans	GEV2112	chromosome	100	100	100	100	100	100	0	0	0
X. euvesicatoria pv. perforans	GEV2113	chromosome	100	100	100	100	100	100	0	0	0
X. euvesicatoria pv. perforans	GEV2114	chromosome	100	100	100	100	100	100	0	0	0
X. euvesicatoria pv. perforans	GEV2115	chromosome	100	100	100	100	100	100	0	0	0
X. euvesicatoria pv. perforans	GEV2116	chromosome	100	100	100	100	100	100	0	0	0
X. euvesicatoria pv. perforans	GEV2117	chromosome	100	100	100	100	100	100	0	0	0
X. euvesicatoria pv. perforans	GEV2118	chromosome	100	100	100	100	100	100	0	0	0
X. euvesicatoria pv. perforans	GEV2119	chromosome	100	100	100	100	100	100	0	0	0
X. euvesicatoria pv. perforans	GEV2120	chromosome	100	100	100	100	100	100	0	0	0
X. euvesicatoria pv. perforans	GEV2123	chromosome	100	100	100	100	100	100	0	0	0
X. euvesicatoria pv. perforans	GEV2126	chromosome	100	100	100	100	100	100	0	0	0
X. euvesicatoria pv. perforans	GEV2129	chromosome	100	100	100	100	100	100	0	0	0
X. euvesicatoria pv. perforans	GEV2132	chromosome	100	100	100	100	100	100	0	0	0
X. euvesicatoria pv. perforans	GEV2133	chromosome	100	100	100	100	100	100	0	0	0
X. euvesicatoria pv. perforans	GEV2135	chromosome	100	100	100	100	100	100	0	0	0
X. euvesicatoria pv. perforans	GEV2384	chromosome	100	100	100	100	100	100	0	0	0
X. euvesicatoria pv. perforans	GEV2388	chromosome	100	100	100	100	100	100	0	0	0
X. euvesicatoria pv. perforans	GEV2389	chromosome	100	100	100	100	100	100	0	0	0
X. euvesicatoria pv. perforans	GEV2391	chromosome	100	100	100	100	100	100	0	0	0
X. euvesicatoria pv. perforans	GEV2399	chromosome	100	100	100	100	100	100	0	0	0
X. euvesicatoria pv. perforans	GEV2400	chromosome	100	100	100	100	100	100	0	0	0
X. euvesicatoria pv. perforans	GEV2407	chromosome	100	100	100	100	100	100	0	0	0
X. euvesicatoria pv. perforans	GEV2408	chromosome	100	100	100	100	100	100	0	0	0
X. euvesicatoria pv. perforans	GEV2410	chromosome	100	100	100	100	100	100	0	0	0
X. euvesicatoria pv. perforans	GEV2420	chromosome	100	100	100	100	100	100	0	0	0
X. euvesicatoria pv. perforans	GEV2109	chromosome	100	100	100	100	100	100	0	0	0
X. euvesicatoria pv. perforans	GEV872	chromosome	100	100	100	100	100	100	0	0	0
X. euvesicatoria pv. perforans	GEV893	chromosome	100	100	100	100	100	100	0	0	0
X. euvesicatoria pv. perforans	GEV909	chromosome	100	100	100	100	100	100	0	0	0
X. euvesicatoria pv. perforans	GEV915	chromosome	100	100	100	100	100	100	0	0	0
X. euvesicatoria pv. perforans	GEV917	chromosome	100	100	100	100	100	100	0	0	0
X. euvesicatoria pv. perforans	GEV936	chromosome	100	100	100	100	100	100	0	0	0
X. euvesicatoria pv. perforans	GEV940	chromosome	100	100	100	100	100	100	0	0	0
X. euvesicatoria pv. perforans	GEV968	chromosome	100	100	100	100	100	100	0	0	0
X. euvesicatoria pv. perforans	GEV1063	chromosome	100	100	100	100	100	100	0	0	0
X. euvesicatoria pv. perforans	GEV993	chromosome	100	100	100	100	100	100	0	0	0
X. euvesicatoria pv. perforans	ALS7E	chromosome	100	100	100	100	100	100	0	0	0
X. euvesicatoria pv. perforans	DC05T6	chromosome	100	100	100	100	100	100	0	0	0
X. euvesicatoria pv. perforans	SM110-20	chromosome	100	100	100	100	100	100	0	0	0
X. euvesicatoria pv. perforans	SM176-10	chromosome	100	100	100	100	100	100	0	0	0
X. euvesicatoria pv. perforans	SM176-20	chromosome	100	100	100	100	100	100	0	0	0
X. euvesicatoria pv. perforans	SM194-20	chromosome	100	100	100	100	100	100	0	0	0
X. euvesicatoria pv. perforans	SM234-19	chromosome	100	100	100	100	100	100	0	0	0
X. euvesicatoria pv. perforans	SM311-19	chromosome	100	100	100	100	100	100	0	0	0
X. euvesicatoria pv. perforans	SM1806-17	chromosome	100	100	100	100	100	100	0	0	0
X. euvesicatoria pv. perforans	SM1807-17	chromosome	100	100	100	100	100	100	0	0	0
X. euvesicatoria pv. perforans	SM1808-17	chromosome	100	100	100	100	100	100	0	0	0
X. euvesicatoria pv. perforans	SM1809-17	chromosome	100	100	100	100	100	100	0	0	0
X. euvesicatoria pv. perforans	SM1810-17	chromosome	100	100	100	100	100	100	0	0	0
X. euvesicatoria pv. perforans	SM1811-17	chromosome	100	100	100	100	100	100	0	0	0
X. euvesicatoria pv. perforans	SM1812-17	chromosome	100	100	100	100	100	100	0	0	0
X. euvesicatoria pv. perforans	SM1813-17	chromosome	100	100	100	100	100	100	0	0	0
X. euvesicatoria pv. perforans	SM1814-17	chromosome	100	100	100	100	100	100	0	0	0
X. euvesicatoria pv. perforans	SM1815-17	chromosome	100	100	100	100	100	100	0	0	0
X. euvesicatoria pv. perforans	SM1828-17	chromosome	100	100	100	100	100	100	0	0	0
X. euvesicatoria pv. perforans	SM1829-17	chromosome	100	100	100	100	100	100	0	0	0
X. euvesicatoria pv. perforans	SM1830-17	chromosome	100	100	100	100	100	100	0	0	0
X. euvesicatoria pv. perforans	SM1831-17	chromosome	100	100	100	100	100	100	0	0	0
X. euvesicatoria pv. perforans	SM1850-18	chromosome	100	100	100	100	100	100	0	0	0
X. euvesicatoria pv. perforans	SM1851-18	chromosome	100	100	100	100	100	100	0	0	0
X. euvesicatoria pv. perforans	SM1854-18	chromosome	100	100	100	100	100	100	0	0	0
X. euvesicatoria pv. perforans	SM1855-18	chromosome	100	100	100	100	100	100	0	0	0
X. euvesicatoria pv. perforans	SM1856-18	chromosome	100	100	100	100	100	100	0	0	0
X. euvesicatoria pv. perforans	SM1857-18	chromosome	100	100	100	100	100	100	0	0	0
X. euvesicatoria pv. perforans	SM1858-18	chromosome	100	100	100	100	100	100	0	0	0
X. euvesicatoria pv. perforans	xp1-5	chromosome	100	100	100	100	100	100	0	0	0
X. euvesicatoria pv. perforans	xp1183	chromosome	100	100	100	100	100	100	0	0	0
X. euvesicatoria pv. perforans	xp1550	chromosome	100	100	100	100	100	100	0	0	0
X. euvesicatoria pv. perforans	xp1920	chromosome	100	100	100	100	100	100	0	0	0
X. euvesicatoria pv. perforans	JK1-1	Plasmid (~230 kb)	100	100	100	100	100	100	0	0	0
X. euvesicatoria pv. perforans	JK1-7	Plasmid (~230 kb)	100	100	100	100	100	100	0	0	0
X. euvesicatoria pv. perforans	JK2-5	Plasmid (~230 kb)	100	100	100	100	100	100	0	0	0
X. euvesicatoria pv. perforans	JK4-1	Plasmid (~230 kb)	100	100	100	100	100	100	0	0	0
X. euvesicatoria pv. perforans	JK4-3	Plasmid (~230 kb)	100	100	100	100	100	100	0	0	0
X. euvesicatoria pv. perforans	JK4-9	Plasmid (~230 kb)	100	100	100	100	100	100	0	0	0
X. euvesicatoria pv. perforans	JK5-8	Plasmid (~230 kb)	100	100	100	100	100	100	0	0	0
X. euvesicatoria pv. perforans	JK6-1	Plasmid (~230 kb)	100	100	100	100	100	100	0	0	0
X. euvesicatoria pv. perforans	JK6-7	Plasmid (~230 kb)	100	100	100	100	100	100	0	0	0
X. euvesicatoria pv. perforans	JK7-2	Plasmid (~230 kb)	100	100	100	100	100	100	0	0	0
X. euvesicatoria pv. perforans	JK7-5	Plasmid (~230 kb)	100	100	100	100	100	100	0	0	0
X. euvesicatoria pv. perforans	JK8-2	Plasmid (~230 kb)	100	100	100	100	100	100	0	0	0
X. euvesicatoria pv. perforans	JK9-3	Plasmid (~230 kb)	100	100	100	100	100	100	0	0	0
X. euvesicatoria pv. perforans	JK10-1	Plasmid (~230 kb)	100	100	100	100	100	100	0	0	0
X. euvesicatoria pv. perforans	JK10-2	Plasmid (~230 kb)	100	100	100	100	100	100	0	0	0
X. euvesicatoria pv. perforans	JK11-3	Plasmid (~230 kb)	100	100	100	100	100	100	0	0	0
X. euvesicatoria pv. perforans	JK11-4	Plasmid (~230 kb)	100	100	100	100	100	100	0	0	0
X. euvesicatoria pv. perforans	JK12-1	Plasmid (~230 kb)	100	100	100	100	100	100	0	0	0
X. euvesicatoria pv. perforans	JK12-4	Plasmid (~230 kb)	100	100	100	100	100	100	0	0	0
X. euvesicatoria pv. perforans	JK12-5	Plasmid (~230 kb)	100	100	100	100	100	100	0	0	0
X. euvesicatoria pv. perforans	JK12-6	Plasmid (~230 kb)	100	100	100	100	100	100	0	0	0
X. euvesicatoria pv. perforans	JK14-1	Plasmid (~230 kb)	100	100	100	100	100	100	0	0	0
X. euvesicatoria pv. perforans	JK14-2	Plasmid (~230 kb)	100	100	100	100	100	100	0	0	0
X. euvesicatoria pv. perforans	JK14-3	Plasmid (~230 kb)	100	100	100	100	100	100	0	0	0
X. euvesicatoria pv. perforans	JK14-4	Plasmid (~230 kb)	100	100	100	100	100	100	0	0	0
X. euvesicatoria pv. perforans	JK14-5	Plasmid (~230 kb)	100	100	100	100	100	100	0	0	0
X. euvesicatoria pv. perforans	JK14-6	Plasmid (~230 kb)	100	100	100	100	100	100	0	0	0
X. euvesicatoria pv. perforans	JK22-2	Plasmid (~230 kb)	100	100	100	100	100	100	0	0	0
X. euvesicatoria pv. perforans	JK22-3	Plasmid (~230 kb)	100	100	100	100	100	100	0	0	0
X. euvesicatoria pv. perforans	JK22-4	Plasmid (~230 kb)	100	100	100	100	100	100	0	0	0
X. euvesicatoria pv. perforans	JK22-6	Plasmid (~230 kb)	100	100	100	100	100	100	0	0	0
X. euvesicatoria pv. perforans	JK22-7	Plasmid (~230 kb)	100	100	100	100	100	100	0	0	0
X. euvesicatoria pv. perforans	JK22-8	Plasmid (~230 kb)	100	100	100	100	100	100	0	0	0
X. euvesicatoria pv. perforans	JK22-9	Plasmid (~230 kb)	100	100	100	100	100	100	0	0	0
X. euvesicatoria pv. perforans	JK22-10	Plasmid (~230 kb)	100	100	100	100	100	100	0	0	0
X. euvesicatoria pv. perforans	JK23-1	Plasmid (~230 kb)	100	100	100	100	100	100	0	0	0
X. euvesicatoria pv. perforans	JK23-2	Plasmid (~230 kb)	100	100	100	100	100	100	0	0	0
X. euvesicatoria pv. perforans	JK23-5	Plasmid (~230 kb)	100	100	100	100	100	100	0	0	0
X. euvesicatoria pv. perforans	JK23-6	Plasmid (~230 kb)	100	100	100	100	100	100	0	0	0
X. euvesicatoria pv. perforans	JK26-1	Plasmid (~230 kb)	100	100	100	100	100	100	0	0	0
X. euvesicatoria pv. perforans	JK26-2	Plasmid (~230 kb)	100	100	100	100	100	100	0	0	0
X. euvesicatoria pv. perforans	JK26-4	Plasmid (~230 kb)	100	100	100	100	100	100	0	0	0
X. euvesicatoria pv. perforans	JK26-7	Plasmid (~230 kb)	100	100	100	100	100	100	0	0	0
X. euvesicatoria pv. perforans	JK32-2	Plasmid (~230 kb)	100	100	100	100	100	100	0	0	0
X. euvesicatoria pv. perforans	JK32-5	Plasmid (~230 kb)	100	100	100	100	100	100	0	0	0
X. euvesicatoria pv. perforans	JK37-1	Plasmid (~230 kb)	100	100	100	100	100	100	0	0	0
X. euvesicatoria pv. perforans	JK39-3	Plasmid (~230 kb)	100	100	100	100	100	100	0	0	0
X. euvesicatoria pv. perforans	JK39-4	Plasmid (~230 kb)	100	100	100	100	100	100	0	0	0
X. euvesicatoria pv. perforans	JK39-7	Plasmid (~230 kb)	100	100	100	100	100	100	0	0	0
X. euvesicatoria pv. perforans	JK39-8	Plasmid (~230 kb)	100	100	100	100	100	100	0	0	0
X. euvesicatoria pv. perforans	JK40-2	Plasmid (~230 kb)	100	100	100	100	100	100	0	0	0
X. euvesicatoria pv. perforans	JK40-5	Plasmid (~230 kb)	100	100	100	100	100	100	0	0	0
X. euvesicatoria pv. perforans	JK40-7	Plasmid (~230 kb)	100	100	100	100	100	100	0	0	0
X. euvesicatoria pv. perforans	JK40-8	Plasmid (~230 kb)	100	100	100	100	100	100	0	0	0
X. euvesicatoria pv. perforans	JK40-9	Plasmid (~230 kb)	100	100	100	100	100	100	0	0	0
X. euvesicatoria pv. perforans	JK41-8	Plasmid (~230 kb)	100	100	100	100	100	100	0	0	0
X. euvesicatoria pv. perforans	JK45-1	Plasmid (~230 kb)	100	100	100	100	100	100	0	0	0
X. euvesicatoria pv. perforans	JK45-2	Plasmid (~230 kb)	100	100	100	100	100	100	0	0	0
X. euvesicatoria pv. perforans	JK46-3	Plasmid (~230 kb)	100	100	100	100	100	100	0	0	0
X. euvesicatoria pv. perforans	JK56-5	Plasmid (~230 kb)	100	100	100	100	100	100	0	0	0
X. euvesicatoria pv. perforans	JK56-6	Plasmid (~230 kb)	100	100	100	100	100	100	0	0	0
X. euvesicatoria pv. perforans	JK62-6	Plasmid (~230 kb)	100	100	100	100	100	100	0	0	0
X. euvesicatoria pv. perforans	JK65-8	Plasmid (~230 kb)	100	100	100	100	100	100	0	0	0
X. euvesicatoria pv. perforans	JK68-1	Plasmid (~230 kb)	100	100	100	100	100	100	0	0	0
X. euvesicatoria pv. perforans	JK68-3	Plasmid (~230 kb)	100	100	100	100	100	100	0	0	0
X. euvesicatoria pv. perforans	JK68-4	Plasmid (~230 kb)	100	100	100	100	100	100	0	0	0
X. euvesicatoria pv. perforans	JK68-5	Plasmid (~230 kb)	100	100	100	100	100	100	0	0	0
X. euvesicatoria pv. perforans	JK68-6	Plasmid (~230 kb)	100	100	100	100	100	100	0	0	0
X. euvesicatoria pv. perforans	JK68-8	Plasmid (~230 kb)	100	100	100	100	100	100	0	0	0
X. euvesicatoria pv. perforans	JK68-9	Plasmid (~230 kb)	100	100	100	100	100	100	0	0	0
X. euvesicatoria pv. perforans	JK68-10	Plasmid (~230 kb)	100	100	100	100	100	100	0	0	0
X. euvesicatoria pv. perforans	GEV839	Plasmid (~87 kb)	100	100	100	100	100	100	0	0	0
X. euvesicatoria pv. perforans	GEV1001	Both	100	100	100	100	100	100	0	0	0
X. euvesicatoria pv. perforans	GEV2004	Plasmid (~87 kb)	100	100	100	100	100	100	0	0	0
X. euvesicatoria pv. perforans	GEV2010	Plasmid (~230 kb)	100	100	100	100	100	100	0	0	0
X. euvesicatoria pv. perforans	GEV2048	Both	100	100	100	100	100	100	0	0	0
X. euvesicatoria pv. perforans	GEV2065	Plasmid (~230 kb)	100	100	100	100	100	100	0	0	0
X. euvesicatoria pv. perforans	GEV2097	Plasmid (~230 kb)	100	100	100	100	100	100	0	0	0
X. euvesicatoria pv. perforans	GEV2099	Plasmid (~230 kb)	100	100	100	100	100	100	0	0	0
X. euvesicatoria pv. perforans	GEV2121	Plasmid (~230 kb)	100	100	100	100	100	100	0	0	0
X. euvesicatoria pv. perforans	GEV2122	Plasmid (~230 kb)	100	100	100	100	100	100	0	0	0
X. euvesicatoria pv. perforans	GEV2127	Plasmid (~230 kb)	100	100	100	100	100	100	0	0	0
X. euvesicatoria pv. perforans	GEV2128	Plasmid (~230 kb)	100	100	100	100	100	100	0	0	0
X. euvesicatoria pv. perforans	GEV2130	Plasmid (~230 kb)	100	100	100	100	100	100	0	0	0
X. euvesicatoria pv. perforans	GEV2134	Plasmid (~230 kb)	100	100	100	100	100	100	0	0	0
X. euvesicatoria pv. perforans	GEV2390	Plasmid (~230 kb)	100	100	100	100	100	100	0	0	0
X. euvesicatoria pv. perforans	GEV2392	Plasmid (~230 kb)	100	100	100	100	100	100	0	0	0
X. euvesicatoria pv. perforans	GEV2396	Plasmid (~230 kb)	100	100	100	100	100	100	0	0	0
X. euvesicatoria pv. perforans	GEV2397	Plasmid (~230 kb)	100	100	100	100	100	100	0	0	0
X. euvesicatoria pv. perforans	GEV2108	Plasmid (~230 kb)	100	100	100	100	100	100	0	0	0
X. euvesicatoria pv. perforans	GEV2124	Plasmid (~230 kb)	100	100	100	100	100	100	0	0	0
X. euvesicatoria pv. perforans	xp18-15	Plasmid (~230 kb)	100	100	100	100	100	100	0	0	0
X. euvesicatoria pv. perforans	AL33	Plasmid (~230 kb)	100	100	100	100	100	100	0	0	0
X. euvesicatoria pv. perforans	AL37	Plasmid (~230 kb)	100	100	100	100	100	100	0	0	0
X. euvesicatoria pv. perforans	BRIP62398	chromosome	100	100	100	100	100	100	0	0	0
X. euvesicatoria pv. perforans	LH3	Plasmid (~230 kb)	93.81	95.83	91.21	93.33	96.87	94.49	0	0	0
X. euvesicatoria pv. perforans	BRIP62384	Plasmid (~230 kb)	93.81	95.88	92.217	92.337	0	74.961	99.73	99.74	99.78
X. euvesicatoria pv. perforans	BRIP62404	Plasmid (~230 kb)	93.81	95.88	92.217	92.337	0	74.961	99.73	99.74	99.78
X. euvesicatoria pv. perforans	BRIP63565	Plasmid (~230 kb)	93.81	95.88	92.217	92.337	0	74.961	99.73	99.74	99.78
X. euvesicatoria pv. euvesicatoria	LMG-930	Plasmid	94.048	95.506	91.784	92.146	0	95.493	100	100	100
X. euvesicatoria pv. euvesicatoria	90-13	Plasmid	94.048	95.506	91.784	92.337	0	95.493	100	100	100
X. euvesicatoria pv. euvesicatoria	69-24	Plasmid	94.048	95.506	91.784	92.146	0	95.493	100	100	100
X. euvesicatoria pv. euvesicatoria	L3-2	Plasmid	93.81	95.934	91.208	91.571	0	74.961	99.73	99.74	99.78
X. euvesicatoria pv. euvesicatoria	H3-2	Plasmid	93.81	95.934	91.208	91.571	0	74.961	99.73	99.74	99.78
X. euvesicatoria pv. euvesicatoria	G4-1	Plasmid	93.81	95.934	91.208	91.571	0	74.961	99.73	99.74	99.78
X. euvesicatoria pv. euvesicatoria	F4-2	Plasmid	93.81	95.934	91.208	91.571	0	74.961	99.73	99.74	99.78
X. euvesicatoria pv. euvesicatoria	89-16	Plasmid	93.81	95.934	91.208	91.571	0	74.961	99.73	99.74	99.78
X. euvesicatoria pv. euvesicatoria	87-7	Plasmid	93.81	95.934	91.208	91.571	0	74.961	99.73	99.74	99.78
X. euvesicatoria pv. euvesicatoria	695	Plasmid	93.81	95.934	91.208	91.571	0	74.961	99.73	99.74	99.78
X. euvesicatoria pv. euvesicatoria	689	Plasmid	93.81	95.934	91.208	91.571	0	74.961	99.73	99.74	99.78
X. euvesicatoria pv. euvesicatoria	685	Plasmid	93.81	95.934	91.208	91.571	0	74.961	99.73	99.74	99.78
X. euvesicatoria pv. euvesicatoria	684	Plasmid	93.81	95.934	91.208	91.571	0	74.961	99.73	99.74	99.78
X. euvesicatoria pv. euvesicatoria	683	Plasmid	93.81	95.934	91.208	91.571	0	74.961	99.73	99.74	99.78
X. euvesicatoria pv. euvesicatoria	586	Plasmid	93.81	95.934	91.208	91.571	0	74.961	99.73	99.74	99.78
X. euvesicatoria pv. euvesicatoria	526	Plasmid	93.81	95.934	91.208	91.571	0	74.961	99.73	99.74	99.78
X. euvesicatoria pv. euvesicatoria	515	Plasmid	93.81	95.934	91.208	91.571	0	74.961	99.73	99.74	99.78
X. euvesicatoria pv. euvesicatoria	490	Plasmid	93.81	95.934	91.208	91.571	0	74.961	99.73	99.74	99.78
X. euvesicatoria pv. euvesicatoria	455	Plasmid	93.81	95.934	91.208	91.571	0	74.961	99.73	99.74	99.78
X. euvesicatoria pv. euvesicatoria	376	Plasmid	93.81	95.934	91.208	91.571	0	74.961	99.73	99.74	99.78
X. euvesicatoria pv. euvesicatoria	354	Plasmid	93.81	95.934	91.208	91.571	0	74.961	99.73	99.74	99.78
X. euvesicatoria pv. euvesicatoria	199	Plasmid	93.81	95.934	91.208	91.571	0	74.961	99.73	99.74	99.78
X. euvesicatoria pv. euvesicatoria	181	Plasmid	93.81	95.934	91.208	91.571	0	74.961	99.73	99.74	99.78
X. euvesicatoria pv. euvesicatoria	BRIP38997	Plasmid	93.81	95.934	91.208	91.571	0	74.961	99.73	99.74	99.78
X. euvesicatoria pv. euvesicatoria	BRIP62390	Plasmid	93.81	95.934	91.208	91.571	0	74.961	99.73	99.74	99.78
X. euvesicatoria pv. euvesicatoria	BRIP62391	Plasmid	93.81	95.934	91.208	91.571	0	74.961	99.73	99.74	99.78
X. euvesicatoria pv. euvesicatoria	BRIP62392	Plasmid	93.81	95.934	91.208	91.571	0	74.961	99.73	99.74	99.78
X. euvesicatoria pv. euvesicatoria	BRIP62395	Plasmid	93.81	95.934	91.208	91.571	0	74.961	99.73	99.74	99.78
X. euvesicatoria pv. euvesicatoria	BRIP62396	Plasmid	93.81	95.934	91.208	91.571	0	74.961	99.73	99.74	99.78
X. euvesicatoria pv. euvesicatoria	BRIP62400	Plasmid	93.81	95.934	91.208	91.571	0	74.961	99.73	99.74	99.78
X. euvesicatoria pv. euvesicatoria	BRIP62403	Plasmid	93.81	95.934	91.208	91.571	0	74.961	99.73	99.74	99.78
X. euvesicatoria pv. euvesicatoria	BRIP62425	Plasmid	93.81	95.934	91.208	91.571	0	74.961	99.73	99.74	99.78
X. euvesicatoria pv. euvesicatoria	BRIP62441	Plasmid	93.81	95.934	91.208	91.571	0	74.961	99.73	99.74	99.78
X. euvesicatoria pv. euvesicatoria	BRIP62555	Plasmid	93.81	95.934	91.208	91.571	0	74.961	99.73	99.74	99.78
X. euvesicatoria pv. euvesicatoria	BRIP62757	Plasmid	93.81	95.934	91.208	91.571	0	74.961	99.73	99.74	99.78
X. euvesicatoria pv. euvesicatoria	BRIP62858	Plasmid	93.81	95.934	91.208	91.571	0	74.961	99.73	99.74	99.78
X. euvesicatoria pv. euvesicatoria	BRIP62959	Plasmid	93.81	95.934	91.208	91.571	0	74.961	99.73	99.74	99.78
X. euvesicatoria pv. euvesicatoria	BRIP63464	Plasmid	93.81	95.934	91.208	91.571	0	74.961	99.73	99.74	99.78
X. euvesicatoria pv. euvesicatoria	XVP-96	Plasmid	94.048	95.934	91.784	95.575	0	95.493	100	100	100
X. euvesicatoria pv. euvesicatoria	XVP-91	Plasmid	94.048	95.934	91.784	92.337	0	95.34	100	100	100
X. euvesicatoria pv. euvesicatoria	XVP-304	Plasmid	94.048	95.934	91.784	92.337	0	95.34	100	100	100
X. euvesicatoria pv. euvesicatoria	XVP-25	Plasmid	94.048	95.934	91.784	92.337	0	95.493	100	100	100
X. euvesicatoria pv. euvesicatoria	XVP1-174	Plasmid	94.048	95.934	91.784	92.337	0	95.493	100	100	100
X. euvesicatoria pv. euvesicatoria	XVP-170	Plasmid	94.048	95.934	91.784	92.146	0	95.493	100	100	100
X. euvesicatoria pv. euvesicatoria	XVP-99	Plasmid	93.81	95.934	91.784	92.146	0	74.961	99.73	99.74	99.78
X. euvesicatoria pv. euvesicatoria	XVP-81	Plasmid	93.81	95.934	91.208	91.571	0	74.961	99.73	99.74	99.78
X. euvesicatoria pv. euvesicatoria	XVP-77	Plasmid	93.81	95.934	91.208	91.571	0	74.961	99.73	99.74	99.78
X. euvesicatoria pv. euvesicatoria	XVP-71	Plasmid	93.81	95.934	91.208	91.571	0	74.961	99.73	99.74	99.78
X. euvesicatoria pv. euvesicatoria	XVP-66	Plasmid	93.81	95.934	91.208	91.571	0	74.961	99.73	99.74	99.78
X. euvesicatoria pv. euvesicatoria	XVP-51	Plasmid	93.81	95.934	91.208	91.571	0	74.961	99.73	99.74	99.78
X. euvesicatoria pv. euvesicatoria	XVP-42	Plasmid	93.81	95.934	91.208	91.571	0	74.961	99.73	99.74	99.78
X. euvesicatoria pv. euvesicatoria	XVP-295	Plasmid	93.81	95.934	91.208	91.571	0	74.961	99.73	99.74	99.78
X. euvesicatoria pv. euvesicatoria	XVP-287	Plasmid	93.81	95.934	91.208	91.571	0	74.961	99.73	99.74	99.78
X. euvesicatoria pv. euvesicatoria	XVP-259	Plasmid	93.81	95.934	91.208	91.571	0	74.961	99.73	99.74	99.78
X. euvesicatoria pv. euvesicatoria	XVP-257	Plasmid	93.81	95.934	91.208	91.571	0	74.961	99.73	99.74	99.78
X. euvesicatoria pv. euvesicatoria	XVP-255	Plasmid	93.81	95.934	91.208	91.571	0	74.961	99.73	99.74	99.78
X. euvesicatoria pv. euvesicatoria	XVP-253	Plasmid	93.81	95.934	91.208	91.571	0	74.961	99.73	99.74	99.78
X. euvesicatoria pv. euvesicatoria	XVP-251	Plasmid	93.81	95.934	91.208	91.571	0	74.961	99.73	99.74	99.78
X. euvesicatoria pv. euvesicatoria	XVP-235	Plasmid	93.81	95.934	91.208	91.571	0	74.961	99.73	99.74	99.78
X. euvesicatoria pv. euvesicatoria	XVP-234	Plasmid	93.81	95.934	91.208	91.571	0	74.961	99.73	99.74	99.78
X. euvesicatoria pv. euvesicatoria	XVP-232	Plasmid	93.81	95.934	91.208	91.571	0	74.961	99.73	99.74	99.78
X. euvesicatoria pv. euvesicatoria	XVP-228	Plasmid	93.81	95.934	91.208	91.571	0	74.961	99.73	99.74	99.78
X. euvesicatoria pv. euvesicatoria	XVP-226	Plasmid	93.81	95.934	91.208	91.571	0	74.961	99.73	99.74	99.78
X. euvesicatoria pv. euvesicatoria	XVP-216	Plasmid	93.81	95.934	91.208	91.571	0	74.961	99.73	99.74	99.78
X. euvesicatoria pv. euvesicatoria	XVP-187	Plasmid	93.81	95.934	91.208	91.571	0	74.961	99.73	99.74	99.78
X. euvesicatoria pv. euvesicatoria	XVP-181	Plasmid	93.81	95.934	91.208	91.571	0	74.961	99.73	99.74	99.78
X. euvesicatoria pv. euvesicatoria	XVP-179	Plasmid	93.81	95.934	91.208	91.571	0	74.961	99.73	99.74	99.78
X. euvesicatoria pv. euvesicatoria	XVP-166	Plasmid	93.81	95.934	91.208	91.571	0	74.961	99.73	99.74	99.78
X. euvesicatoria pv. euvesicatoria	XVP-112	Plasmid	93.81	95.934	91.208	91.571	0	74.961	99.73	99.74	99.78
X. euvesicatoria pv. euvesicatoria	XvP26	chromosome	0	0	0	0	0	0	0	0	0
Stenotrophomonas acidaminiphila	ZAC14D2_NAIM14-2	chromosome	97.14	97.11	94.58	96.87	97.42	94.94	0	0	0
